# Supplementary material for: Navigating the Intersection of Glycemic Control and Fertility: A Network Perspective
Source: Int J Mol Sci. 2024 Sep 16;25(18):9967. doi: 10.3390/ijms25189967 (PMC11432572; doi:10.3390/ijms25189967)
Supplement: Supplementary file 1 [file ijms-25-09967-s001.zip]

Archive with 5 entries (5 files):
- Supplementary 1.xlsx
- Supplementary 2.cys
- Supplementary 3.jpeg
- Supplementary 4.csv
- Supplementary 5.csv
