# Supplementary material for: Navigating the Intersection of Glycemic Control and Fertility: A Network Perspective
Source: Int J Mol Sci. 2024 Sep 16;25(18):9967. doi: 10.3390/ijms25189967 (PMC11432572; doi:10.3390/ijms25189967)
Supplement: Supplementary file 1 [file ijms-25-09967-s001.zip › Supplementary 1.xlsx]

## Sheet: ages
Name	Extended version
HbA1c	glycated hemoglobin
CML	N–(carboxymethyl)lysine
CEL	N-(1-carboxyethyl)lysine
CEA	N7–(1-carboxyethyl)arginine
CMA	N7–(carboxymethyl)arginine
pyrraline	6-(2-formyl-5-hydroxymethyl-1-pyrrolyl)-L-norleucine
MOLD	6-{1-[(5S)-5-ammonio-6-oxido-6-oxohexyl]-4-methyl-imidazolium-3-yl}-L-norleucine
GOLD	6-{1-[(5S)-5-ammonio-6-oxido-6-oxohexyl]imidazolium-3-yl}-L-norleucine
DOLD	1,3-di(N"-lysino)-4-(2,3,4-trihydroxybutyl)-imidazolium
GLUCOLD	1,3-bis-(5-amino-5-carboxypentyl)-4-(1,2,3,4-tetrahydroxybutyl)-3H-imidazolium
MODIC	2-ammonio-6-({2-[4-ammonio-5-oxido-5-oxopently)amino]4-methyl-4,5-dihydro-1H-imidazol-5-ylidene}amino)hexanoate
GODIC	N6-(2-{4S(-4-ammonio-5-oxido-5-oxopentyl]amino}-3,5-dihydro-4H-imidazol-4-ylidene)-L-lysine
DOGDIC	N6-{2-{[(4S)-4-ammonio-5-oxido-5-oxopentyl]amino}-5-[(2S,3R)-2,3,4-trihydroxybutyl]-3,5-dihydro-4H-imidazol-4-ylidene}-L-lysinate
DOPDIC	N6-{2-{[(4S)-4-ammonio-5-oxido-5-oxopentyl]amino}-5-[(2S)-2,3-dixydroxypropyl]3,5-dihydro-4H-imidazol-4-ylidene}-L-lysinate
MG-H1	N_x000E_-(5-methyl-4-imidazolon-2-yl)-L-ornithine
3DG-H1	N_x000E_-(45-hydro-5-(2,3,4-trihydroxybutyl)-4-imidazolon-2-yl]-L-ornithine
argpyrimidine	N_x000E_-(5-hydroxy-4,6-dimethylpyrimidine-2-yl)-L-ornithine
pentosidine	6-[2-[[(4S)-4-amino-5-hydroxy-5-oxopentyl]amino]-4-imidazo[4,5-b]pyridinyl]-L-norleucine

## Sheet: receptors
Type	Name	Other names
RAGE	RAGE
	sRAGE
Scavenger, class H	Stab-1	Stabilin-1, FEEL-1, CLEVER-1
	Stab-2	Stabilin-2, FEEL-2, HARE
Scavenger, class A	SR-AI
	SR-AII (trascript variant of SR-AI)
Scavenger, class B	SR-BI
	CD36
Scavenger, class E	OxLDL receptor 1	LOX-1
AGE-R	AGE-R1	OST-48/p60
	AGE-R2	80K-H/p90
	AGE-R3	galectin-3

## Sheet: AGE-TRPV1
Type of molecule A	Gene molecule A	Molecule A	Kind of interaction	Target molecules	Gene target molecules	Type of molecule	Outcome	District of interaction	Animal species	Notes	Database	KO	References
reducing aldose		D-glucose	condenses with amine group	carbinolamine intermediate		Schiff base from aldose				Maillard reaction			Vistoli G et al. 2013, Twarda-Clapa A et al., 2022, Ott C et al. 2014, Kislinger T et al., 1999, Smedsrød B et al., 1997, Matsumoto A et al., 1996
reducing ketose		D-fructose	condenses with amine group	carbinolamine intermediate		Schiff base from ketose				Maillard reaction			Vistoli G et al. 2013, Twarda-Clapa A et al., 2022, Ott C et al. 2014, Kislinger T et al., 1999, Smedsrød B et al., 1997, Matsumoto A et al., 1996
Schiff base from aldose		carbinolamine intermediate	dehydrates	D-glucosylamine		early glycation product				Maillard reaction			Vistoli G et al. 2013, Twarda-Clapa A et al., 2022, Ott C et al. 2014, Kislinger T et al., 1999, Smedsrød B et al., 1997, Matsumoto A et al., 1996
early glycation product		D-glucosylamine	Amadori rearrangement	Glu-AGE		Amadori product				Maillard reaction			Vistoli G et al. 2013, Twarda-Clapa A et al., 2022, Ott C et al. 2014, Kislinger T et al., 1999, Smedsrød B et al., 1997, Matsumoto A et al., 1996
reducing aldose		D-glucose	activates	Aldose reductase		enzyme				Polyol pathway			Vistoli G et al. 2013, Twarda-Clapa A et al., 2022, Ott C et al. 2014, Kislinger T et al., 1999, Smedsrød B et al., 1997, Matsumoto A et al., 1996
coenzyme		NADPH	binds	Aldose reductase		enzyme							Vistoli G et al. 2013, Twarda-Clapa A et al., 2022, Ott C et al. 2014, Kislinger T et al., 1999, Smedsrød B et al., 1997, Matsumoto A et al., 1996
enzyme		Aldose reductase	synthetizes	NADP+		coenzyme							Vistoli G et al. 2013, Twarda-Clapa A et al., 2022, Ott C et al. 2014, Kislinger T et al., 1999, Smedsrød B et al., 1997, Matsumoto A et al., 1996
enzyme		Aldose reductase	synthetizes	sorbitol		polyalcohol				Polyol pathway			Vistoli G et al. 2013, Twarda-Clapa A et al., 2022, Ott C et al. 2014, Kislinger T et al., 1999, Smedsrød B et al., 1997, Matsumoto A et al., 1996
polyalcohol		sorbitol	activates	sorbitol dehydrogenase		enzyme				Polyol pathway			Vistoli G et al. 2013, Twarda-Clapa A et al., 2022, Ott C et al. 2014, Kislinger T et al., 1999, Smedsrød B et al., 1997, Matsumoto A et al., 1996
coenzyme		NADH	binds	sorbitol dehydrogenase		enzyme							Vistoli G et al. 2013, Twarda-Clapa A et al., 2022, Ott C et al. 2014, Kislinger T et al., 1999, Smedsrød B et al., 1997, Matsumoto A et al., 1996
enzyme		sorbitol dehydrogenase	synthetizes	NAD+		coenzyme							Vistoli G et al. 2013, Twarda-Clapa A et al., 2022, Ott C et al. 2014, Kislinger T et al., 1999, Smedsrød B et al., 1997, Matsumoto A et al., 1996
enzyme		sorbitol dehydrogenase	synthetizes	D-fructose		reducing sugar				Polyol pathway			Vistoli G et al. 2013, Twarda-Clapa A et al., 2022, Ott C et al. 2014, Kislinger T et al., 1999, Smedsrød B et al., 1997, Matsumoto A et al., 1996
Schiff base from ketose		carbinolamine intermediate	Heyns rearrangement	Fru-AGE		Heyns product				Polyol pathway			Vistoli G et al. 2013, Twarda-Clapa A et al., 2022, Ott C et al. 2014, Kislinger T et al., 1999, Smedsrød B et al., 1997, Matsumoto A et al., 1996
reducing aldose		D-glucose	undergoes glycolysis	glyceraldehyde-3-phosphate		carbonyl compound							Vistoli G et al. 2013, Twarda-Clapa A et al., 2022, Ott C et al. 2014, Kislinger T et al., 1999, Smedsrød B et al., 1997, Matsumoto A et al., 1996
reducing ketose		D-fructose	underegoes fructolysis	fructose-1-phosphate		carbonyl compound							Vistoli G et al. 2013, Twarda-Clapa A et al., 2022, Ott C et al. 2014, Kislinger T et al., 1999, Smedsrød B et al., 1997, Matsumoto A et al., 1996
Amadori product		Fru-AGE	Autoxidates	HbA1c		AGE				Hodge pathway			Vistoli G et al. 2013, Twarda-Clapa A et al., 2022, Ott C et al. 2014, Kislinger T et al., 1999, Smedsrød B et al., 1997, Matsumoto A et al., 1996
Amadori product		Fru-AGE	Autoxidates	CML		AGE				Hodge pathway			Vistoli G et al. 2013, Twarda-Clapa A et al., 2022, Ott C et al. 2014, Kislinger T et al., 1999, Smedsrød B et al., 1997, Matsumoto A et al., 1996
Amadori product		Fru-AGE	Autoxidates	CEL		AGE				Hodge pathway			Vistoli G et al. 2013, Twarda-Clapa A et al., 2022, Ott C et al. 2014, Kislinger T et al., 1999, Smedsrød B et al., 1997, Matsumoto A et al., 1996
Amadori product		Fru-AGE	Autoxidates	CEA		AGE				Hodge pathway			Vistoli G et al. 2013, Twarda-Clapa A et al., 2022, Ott C et al. 2014, Kislinger T et al., 1999, Smedsrød B et al., 1997, Matsumoto A et al., 1996
Amadori product		Fru-AGE	Autoxidates	CMA		AGE				Hodge pathway			Vistoli G et al. 2013, Twarda-Clapa A et al., 2022, Ott C et al. 2014, Kislinger T et al., 1999, Smedsrød B et al., 1997, Matsumoto A et al., 1996
Amadori product		Fru-AGE	Autoxidates	pyrraline		AGE				Hodge pathway			Vistoli G et al. 2013, Twarda-Clapa A et al., 2022, Ott C et al. 2014, Kislinger T et al., 1999, Smedsrød B et al., 1997, Matsumoto A et al., 1996
Amadori product		Fru-AGE	Autoxidates	MOLD		AGE				Hodge pathway			Vistoli G et al. 2013, Twarda-Clapa A et al., 2022, Ott C et al. 2014, Kislinger T et al., 1999, Smedsrød B et al., 1997, Matsumoto A et al., 1996
Amadori product		Fru-AGE	Autoxidates	GOLD		AGE				Hodge pathway			Vistoli G et al. 2013, Twarda-Clapa A et al., 2022, Ott C et al. 2014, Kislinger T et al., 1999, Smedsrød B et al., 1997, Matsumoto A et al., 1996
Amadori product		Fru-AGE	Autoxidates	DOLD		AGE				Hodge pathway			Vistoli G et al. 2013, Twarda-Clapa A et al., 2022, Ott C et al. 2014, Kislinger T et al., 1999, Smedsrød B et al., 1997, Matsumoto A et al., 1996
Amadori product		Fru-AGE	Autoxidates	GLUCOLD		AGE				Hodge pathway			Vistoli G et al. 2013, Twarda-Clapa A et al., 2022, Ott C et al. 2014, Kislinger T et al., 1999, Smedsrød B et al., 1997, Matsumoto A et al., 1996
Amadori product		Fru-AGE	Autoxidates	MODIC		AGE				Hodge pathway			Vistoli G et al. 2013, Twarda-Clapa A et al., 2022, Ott C et al. 2014, Kislinger T et al., 1999, Smedsrød B et al., 1997, Matsumoto A et al., 1996
Amadori product		Fru-AGE	Autoxidates	GODIC		AGE				Hodge pathway			Vistoli G et al. 2013, Twarda-Clapa A et al., 2022, Ott C et al. 2014, Kislinger T et al., 1999, Smedsrød B et al., 1997, Matsumoto A et al., 1996
Amadori product		Fru-AGE	Autoxidates	DOGDIC		AGE				Hodge pathway			Vistoli G et al. 2013, Twarda-Clapa A et al., 2022, Ott C et al. 2014, Kislinger T et al., 1999, Smedsrød B et al., 1997, Matsumoto A et al., 1996
Amadori product		Fru-AGE	Autoxidates	DOPDIC		AGE				Hodge pathway			Vistoli G et al. 2013, Twarda-Clapa A et al., 2022, Ott C et al. 2014, Kislinger T et al., 1999, Smedsrød B et al., 1997, Matsumoto A et al., 1996
Amadori product		Fru-AGE	Autoxidates	MG-H1		AGE				Hodge pathway			Vistoli G et al. 2013, Twarda-Clapa A et al., 2022, Ott C et al. 2014, Kislinger T et al., 1999, Smedsrød B et al., 1997, Matsumoto A et al., 1996
Amadori product		Fru-AGE	Autoxidates	3DG-H1		AGE				Hodge pathway			Vistoli G et al. 2013, Twarda-Clapa A et al., 2022, Ott C et al. 2014, Kislinger T et al., 1999, Smedsrød B et al., 1997, Matsumoto A et al., 1996
Amadori product		Fru-AGE	Autoxidates	argpyrimidine		AGE				Hodge pathway			Vistoli G et al. 2013, Twarda-Clapa A et al., 2022, Ott C et al. 2014, Kislinger T et al., 1999, Smedsrød B et al., 1997, Matsumoto A et al., 1996
Amadori product		Fru-AGE	Autoxidates	pentosidine		AGE				Hodge pathway			Vistoli G et al. 2013, Twarda-Clapa A et al., 2022, Ott C et al. 2014, Kislinger T et al., 1999, Smedsrød B et al., 1997, Matsumoto A et al., 1996
Heyns product		Glu-AGE	Autoxidates	HbA1c		AGE				Hodge pathway			Vistoli G et al. 2013, Twarda-Clapa A et al., 2022, Ott C et al. 2014, Kislinger T et al., 1999, Smedsrød B et al., 1997, Matsumoto A et al., 1996
Heyns product		Glu-AGE	Autoxidates	CML		AGE				Hodge pathway			Vistoli G et al. 2013, Twarda-Clapa A et al., 2022, Ott C et al. 2014, Kislinger T et al., 1999, Smedsrød B et al., 1997, Matsumoto A et al., 1996
Heyns product		Glu-AGE	Autoxidates	CEL		AGE				Hodge pathway			Vistoli G et al. 2013, Twarda-Clapa A et al., 2022, Ott C et al. 2014, Kislinger T et al., 1999, Smedsrød B et al., 1997, Matsumoto A et al., 1996
Heyns product		Glu-AGE	Autoxidates	CEA		AGE				Hodge pathway			Vistoli G et al. 2013, Twarda-Clapa A et al., 2022, Ott C et al. 2014, Kislinger T et al., 1999, Smedsrød B et al., 1997, Matsumoto A et al., 1996
Heyns product		Glu-AGE	Autoxidates	CMA		AGE				Hodge pathway			Vistoli G et al. 2013, Twarda-Clapa A et al., 2022, Ott C et al. 2014, Kislinger T et al., 1999, Smedsrød B et al., 1997, Matsumoto A et al., 1996
Heyns product		Glu-AGE	Autoxidates	pyrraline		AGE				Hodge pathway			Vistoli G et al. 2013, Twarda-Clapa A et al., 2022, Ott C et al. 2014, Kislinger T et al., 1999, Smedsrød B et al., 1997, Matsumoto A et al., 1996
Heyns product		Glu-AGE	Autoxidates	MOLD		AGE				Hodge pathway			Vistoli G et al. 2013, Twarda-Clapa A et al., 2022, Ott C et al. 2014, Kislinger T et al., 1999, Smedsrød B et al., 1997, Matsumoto A et al., 1996
Heyns product		Glu-AGE	Autoxidates	GOLD		AGE				Hodge pathway			Vistoli G et al. 2013, Twarda-Clapa A et al., 2022, Ott C et al. 2014, Kislinger T et al., 1999, Smedsrød B et al., 1997, Matsumoto A et al., 1996
Heyns product		Glu-AGE	Autoxidates	DOLD		AGE				Hodge pathway			Vistoli G et al. 2013, Twarda-Clapa A et al., 2022, Ott C et al. 2014, Kislinger T et al., 1999, Smedsrød B et al., 1997, Matsumoto A et al., 1996
Heyns product		Glu-AGE	Autoxidates	GLUCOLD		AGE				Hodge pathway			Vistoli G et al. 2013, Twarda-Clapa A et al., 2022, Ott C et al. 2014, Kislinger T et al., 1999, Smedsrød B et al., 1997, Matsumoto A et al., 1996
Heyns product		Glu-AGE	Autoxidates	MODIC		AGE				Hodge pathway			Vistoli G et al. 2013, Twarda-Clapa A et al., 2022, Ott C et al. 2014, Kislinger T et al., 1999, Smedsrød B et al., 1997, Matsumoto A et al., 1996
Heyns product		Glu-AGE	Autoxidates	GODIC		AGE				Hodge pathway			Vistoli G et al. 2013, Twarda-Clapa A et al., 2022, Ott C et al. 2014, Kislinger T et al., 1999, Smedsrød B et al., 1997, Matsumoto A et al., 1996
Heyns product		Glu-AGE	Autoxidates	DOGDIC		AGE				Hodge pathway			Vistoli G et al. 2013, Twarda-Clapa A et al., 2022, Ott C et al. 2014, Kislinger T et al., 1999, Smedsrød B et al., 1997, Matsumoto A et al., 1996
Heyns product		Glu-AGE	Autoxidates	DOPDIC		AGE				Hodge pathway			Vistoli G et al. 2013, Twarda-Clapa A et al., 2022, Ott C et al. 2014, Kislinger T et al., 1999, Smedsrød B et al., 1997, Matsumoto A et al., 1996
Heyns product		Glu-AGE	Autoxidates	MG-H1		AGE				Hodge pathway			Vistoli G et al. 2013, Twarda-Clapa A et al., 2022, Ott C et al. 2014, Kislinger T et al., 1999, Smedsrød B et al., 1997, Matsumoto A et al., 1996
Heyns product		Glu-AGE	Autoxidates	3DG-H1		AGE				Hodge pathway			Vistoli G et al. 2013, Twarda-Clapa A et al., 2022, Ott C et al. 2014, Kislinger T et al., 1999, Smedsrød B et al., 1997, Matsumoto A et al., 1996
Heyns product		Glu-AGE	Autoxidates	argpyrimidine		AGE				Hodge pathway			Vistoli G et al. 2013, Twarda-Clapa A et al., 2022, Ott C et al. 2014, Kislinger T et al., 1999, Smedsrød B et al., 1997, Matsumoto A et al., 1996
Heyns product		Glu-AGE	Autoxidates	pentosidine		AGE				Hodge pathway			Vistoli G et al. 2013, Twarda-Clapa A et al., 2022, Ott C et al. 2014, Kislinger T et al., 1999, Smedsrød B et al., 1997, Matsumoto A et al., 1996
aldimin		aldimin	Autoxidates	diacetyl		reactive carbonyl				Namiki pathway			Vistoli G et al. 2013, Twarda-Clapa A et al., 2022, Ott C et al. 2014, Kislinger T et al., 1999, Smedsrød B et al., 1997, Matsumoto A et al., 1996
aldimin		aldimin	Autoxidates	glyoxal		reactive carbonyl				Namiki pathway			Vistoli G et al. 2013, Twarda-Clapa A et al., 2022, Ott C et al. 2014, Kislinger T et al., 1999, Smedsrød B et al., 1997, Matsumoto A et al., 1996
aldimin		aldimin	Autoxidates	methylglyoxal		reactive carbonyl				Namiki pathway			Vistoli G et al. 2013, Twarda-Clapa A et al., 2022, Ott C et al. 2014, Kislinger T et al., 1999, Smedsrød B et al., 1997, Matsumoto A et al., 1996
aldimin		aldimin	Autoxidates	glycolaldehyde		reactive carbonyl				Namiki pathway			Vistoli G et al. 2013, Twarda-Clapa A et al., 2022, Ott C et al. 2014, Kislinger T et al., 1999, Smedsrød B et al., 1997, Matsumoto A et al., 1996
aldimin		aldimin	Autoxidates	1-deoxyglucosone		reactive carbonyl				Namiki pathway			Vistoli G et al. 2013, Twarda-Clapa A et al., 2022, Ott C et al. 2014, Kislinger T et al., 1999, Smedsrød B et al., 1997, Matsumoto A et al., 1996
aldimin		aldimin	Autoxidates	3-deoxyglucosone		reactive carbonyl				Namiki pathway			Vistoli G et al. 2013, Twarda-Clapa A et al., 2022, Ott C et al. 2014, Kislinger T et al., 1999, Smedsrød B et al., 1997, Matsumoto A et al., 1996
aldimin		aldimin	Autoxidates	glyceraldehyde		reactive carbonyl				Namiki pathway			Vistoli G et al. 2013, Twarda-Clapa A et al., 2022, Ott C et al. 2014, Kislinger T et al., 1999, Smedsrød B et al., 1997, Matsumoto A et al., 1996
lipid		lipid	Autoxidates	diacetyl		reactive carbonyl				Namiki pathway			Vistoli G et al. 2013, Twarda-Clapa A et al., 2022, Ott C et al. 2014, Kislinger T et al., 1999, Smedsrød B et al., 1997, Matsumoto A et al., 1996
lipid		lipid	Autoxidates	glyoxal		reactive carbonyl				Namiki pathway			Vistoli G et al. 2013, Twarda-Clapa A et al., 2022, Ott C et al. 2014, Kislinger T et al., 1999, Smedsrød B et al., 1997, Matsumoto A et al., 1996
lipid		lipid	Autoxidates	methylglyoxal		reactive carbonyl				Namiki pathway			Vistoli G et al. 2013, Twarda-Clapa A et al., 2022, Ott C et al. 2014, Kislinger T et al., 1999, Smedsrød B et al., 1997, Matsumoto A et al., 1996
lipid		lipid	Autoxidates	glycolaldehyde		reactive carbonyl				Namiki pathway			Vistoli G et al. 2013, Twarda-Clapa A et al., 2022, Ott C et al. 2014, Kislinger T et al., 1999, Smedsrød B et al., 1997, Matsumoto A et al., 1996
lipid		lipid	Autoxidates	1-deoxyglucosone		reactive carbonyl				Namiki pathway			Vistoli G et al. 2013, Twarda-Clapa A et al., 2022, Ott C et al. 2014, Kislinger T et al., 1999, Smedsrød B et al., 1997, Matsumoto A et al., 1996
lipid		lipid	Autoxidates	3-deoxyglucosone		reactive carbonyl				Namiki pathway			Vistoli G et al. 2013, Twarda-Clapa A et al., 2022, Ott C et al. 2014, Kislinger T et al., 1999, Smedsrød B et al., 1997, Matsumoto A et al., 1996
lipid		lipid	Autoxidates	glyceraldehyde		reactive carbonyl				Namiki pathway			Vistoli G et al. 2013, Twarda-Clapa A et al., 2022, Ott C et al. 2014, Kislinger T et al., 1999, Smedsrød B et al., 1997, Matsumoto A et al., 1996
monosaccharide		D-glucose	Autoxidates	diacetyl		reactive carbonyl				Wolff pathway			Vistoli G et al. 2013, Twarda-Clapa A et al., 2022, Ott C et al. 2014, Kislinger T et al., 1999, Smedsrød B et al., 1997, Matsumoto A et al., 1996
monosaccharide		D-glucose	Autoxidates	glyoxal		reactive carbonyl				Wolff pathway			Vistoli G et al. 2013, Twarda-Clapa A et al., 2022, Ott C et al. 2014, Kislinger T et al., 1999, Smedsrød B et al., 1997, Matsumoto A et al., 1996
monosaccharide		D-glucose	Autoxidates	methylglyoxal		reactive carbonyl				Wolff pathway			Vistoli G et al. 2013, Twarda-Clapa A et al., 2022, Ott C et al. 2014, Kislinger T et al., 1999, Smedsrød B et al., 1997, Matsumoto A et al., 1996
monosaccharide		D-glucose	Autoxidates	glycolaldehyde		reactive carbonyl				Wolff pathway			Vistoli G et al. 2013, Twarda-Clapa A et al., 2022, Ott C et al. 2014, Kislinger T et al., 1999, Smedsrød B et al., 1997, Matsumoto A et al., 1996
monosaccharide		D-glucose	Autoxidates	1-deoxyglucosone		reactive carbonyl				Wolff pathway			Vistoli G et al. 2013, Twarda-Clapa A et al., 2022, Ott C et al. 2014, Kislinger T et al., 1999, Smedsrød B et al., 1997, Matsumoto A et al., 1996
monosaccharide		D-glucose	Autoxidates	3-deoxyglucosone		reactive carbonyl				Wolff pathway			Vistoli G et al. 2013, Twarda-Clapa A et al., 2022, Ott C et al. 2014, Kislinger T et al., 1999, Smedsrød B et al., 1997, Matsumoto A et al., 1996
monosaccharide		D-glucose	Autoxidates	glyceraldehyde		reactive carbonyl				Wolff pathway			Vistoli G et al. 2013, Twarda-Clapa A et al., 2022, Ott C et al. 2014, Kislinger T et al., 1999, Smedsrød B et al., 1997, Matsumoto A et al., 1996
monosaccharide		ribose	Autoxidates	diacetyl		reactive carbonyl				Wolff pathway			Vistoli G et al. 2013, Twarda-Clapa A et al., 2022, Ott C et al. 2014, Kislinger T et al., 1999, Smedsrød B et al., 1997, Matsumoto A et al., 1996
monosaccharide		ribose	Autoxidates	glyoxal		reactive carbonyl				Wolff pathway			Vistoli G et al. 2013, Twarda-Clapa A et al., 2022, Ott C et al. 2014, Kislinger T et al., 1999, Smedsrød B et al., 1997, Matsumoto A et al., 1996
monosaccharide		ribose	Autoxidates	methylglyoxal		reactive carbonyl				Wolff pathway			Vistoli G et al. 2013, Twarda-Clapa A et al., 2022, Ott C et al. 2014, Kislinger T et al., 1999, Smedsrød B et al., 1997, Matsumoto A et al., 1996
monosaccharide		ribose	Autoxidates	glycolaldehyde		reactive carbonyl				Wolff pathway			Vistoli G et al. 2013, Twarda-Clapa A et al., 2022, Ott C et al. 2014, Kislinger T et al., 1999, Smedsrød B et al., 1997, Matsumoto A et al., 1996
monosaccharide		ribose	Autoxidates	1-deoxyglucosone		reactive carbonyl				Wolff pathway			Vistoli G et al. 2013, Twarda-Clapa A et al., 2022, Ott C et al. 2014, Kislinger T et al., 1999, Smedsrød B et al., 1997, Matsumoto A et al., 1996
monosaccharide		ribose	Autoxidates	3-deoxyglucosone		reactive carbonyl				Wolff pathway			Vistoli G et al. 2013, Twarda-Clapa A et al., 2022, Ott C et al. 2014, Kislinger T et al., 1999, Smedsrød B et al., 1997, Matsumoto A et al., 1996
monosaccharide		ribose	Autoxidates	glyceraldehyde		reactive carbonyl				Wolff pathway			Vistoli G et al. 2013, Twarda-Clapa A et al., 2022, Ott C et al. 2014, Kislinger T et al., 1999, Smedsrød B et al., 1997, Matsumoto A et al., 1996
monosaccharide		D-fructose	Autoxidates	diacetyl		reactive carbonyl				Wolff pathway			Vistoli G et al. 2013, Twarda-Clapa A et al., 2022, Ott C et al. 2014, Kislinger T et al., 1999, Smedsrød B et al., 1997, Matsumoto A et al., 1996
monosaccharide		D-fructose	Autoxidates	glyoxal		reactive carbonyl				Wolff pathway			Vistoli G et al. 2013, Twarda-Clapa A et al., 2022, Ott C et al. 2014, Kislinger T et al., 1999, Smedsrød B et al., 1997, Matsumoto A et al., 1996
monosaccharide		D-fructose	Autoxidates	methylglyoxal		reactive carbonyl				Wolff pathway			Vistoli G et al. 2013, Twarda-Clapa A et al., 2022, Ott C et al. 2014, Kislinger T et al., 1999, Smedsrød B et al., 1997, Matsumoto A et al., 1996
monosaccharide		D-fructose	Autoxidates	glycolaldehyde		reactive carbonyl				Wolff pathway			Vistoli G et al. 2013, Twarda-Clapa A et al., 2022, Ott C et al. 2014, Kislinger T et al., 1999, Smedsrød B et al., 1997, Matsumoto A et al., 1996
monosaccharide		D-fructose	Autoxidates	1-deoxyglucosone		reactive carbonyl				Wolff pathway			Vistoli G et al. 2013, Twarda-Clapa A et al., 2022, Ott C et al. 2014, Kislinger T et al., 1999, Smedsrød B et al., 1997, Matsumoto A et al., 1996
monosaccharide		D-fructose	Autoxidates	3-deoxyglucosone		reactive carbonyl				Wolff pathway			Vistoli G et al. 2013, Twarda-Clapa A et al., 2022, Ott C et al. 2014, Kislinger T et al., 1999, Smedsrød B et al., 1997, Matsumoto A et al., 1996
monosaccharide		D-fructose	Autoxidates	glyceraldehyde		reactive carbonyl				Wolff pathway			Vistoli G et al. 2013, Twarda-Clapa A et al., 2022, Ott C et al. 2014, Kislinger T et al., 1999, Smedsrød B et al., 1997, Matsumoto A et al., 1996
carbonyl compound		glyceraldehyde-3-phosphate	Autoxidates	methylglyoxal		reactive carbonyl				Wolff pathway			Vistoli G et al. 2013, Twarda-Clapa A et al., 2022, Ott C et al. 2014, Kislinger T et al., 1999, Smedsrød B et al., 1997, Matsumoto A et al., 1996
carbonyl compound		glyceraldehyde-3-phosphate	Autoxidates	glyceraldehyde		reactive carbonyl				Wolff pathway			Vistoli G et al. 2013, Twarda-Clapa A et al., 2022, Ott C et al. 2014, Kislinger T et al., 1999, Smedsrød B et al., 1997, Matsumoto A et al., 1996
carbonyl compound		fructose-1-phosphate	Autoxidates	glyceraldehyde		reactive carbonyl				Wolff pathway			Vistoli G et al. 2013, Twarda-Clapa A et al., 2022, Ott C et al. 2014, Kislinger T et al., 1999, Smedsrød B et al., 1997, Matsumoto A et al., 1996
reactive carbonyl		glyoxal	condenses with amine group	CML		AGE				GO-AGE			Vistoli G et al. 2013, Twarda-Clapa A et al., 2022, Ott C et al. 2014, Kislinger T et al., 1999, Smedsrød B et al., 1997, Matsumoto A et al., 1996
reactive carbonyl		glyoxal	condenses with amine group	GOLD		AGE				GO-AGE			Vistoli G et al. 2013, Twarda-Clapa A et al., 2022, Ott C et al. 2014, Kislinger T et al., 1999, Smedsrød B et al., 1997, Matsumoto A et al., 1996
reactive carbonyl		glyoxal	condenses with amine group	CMA		AGE				GO-AGE			Vistoli G et al. 2013, Twarda-Clapa A et al., 2022, Ott C et al. 2014, Kislinger T et al., 1999, Smedsrød B et al., 1997, Matsumoto A et al., 1996
reactive carbonyl		glyoxal	condenses with amine group	GODIC		AGE				MGL-AGE			Vistoli G et al. 2013, Twarda-Clapa A et al., 2022, Ott C et al. 2014, Kislinger T et al., 1999, Smedsrød B et al., 1997, Matsumoto A et al., 1996
reactive carbonyl		methylglyoxal	condenses with amine group	argpyrimidine		AGE				MGL-AGE			Vistoli G et al. 2013, Twarda-Clapa A et al., 2022, Ott C et al. 2014, Kislinger T et al., 1999, Smedsrød B et al., 1997, Matsumoto A et al., 1996
reactive carbonyl		methylglyoxal	condenses with amine group	MOLD		AGE				MGL-AGE			Vistoli G et al. 2013, Twarda-Clapa A et al., 2022, Ott C et al. 2014, Kislinger T et al., 1999, Smedsrød B et al., 1997, Matsumoto A et al., 1996
reactive carbonyl		methylglyoxal	condenses with amine group	CEL		AGE				MGL-AGE			Vistoli G et al. 2013, Twarda-Clapa A et al., 2022, Ott C et al. 2014, Kislinger T et al., 1999, Smedsrød B et al., 1997, Matsumoto A et al., 1996
reactive carbonyl		methylglyoxal	condenses with amine group	MODIC		AGE				MGL-AGE			Vistoli G et al. 2013, Twarda-Clapa A et al., 2022, Ott C et al. 2014, Kislinger T et al., 1999, Smedsrød B et al., 1997, Matsumoto A et al., 1996
reactive carbonyl		methylglyoxal	condenses with amine group	MG-H1		AGE				MGL-AGE			Vistoli G et al. 2013, Twarda-Clapa A et al., 2022, Ott C et al. 2014, Kislinger T et al., 1999, Smedsrød B et al., 1997, Matsumoto A et al., 1996
reactive carbonyl		glyceraldehyde	condenses with amine group	HbA1c		AGE				Glycer-AGE (toxic)			Vistoli G et al. 2013, Twarda-Clapa A et al., 2022, Ott C et al. 2014, Kislinger T et al., 1999, Smedsrød B et al., 1997, Matsumoto A et al., 1996
reactive carbonyl		glyceraldehyde	condenses with amine group	CEA		AGE				Glycer-AGE (toxic)			Vistoli G et al. 2013, Twarda-Clapa A et al., 2022, Ott C et al. 2014, Kislinger T et al., 1999, Smedsrød B et al., 1997, Matsumoto A et al., 1996
reactive carbonyl		glyceraldehyde	condenses with amine group	CMA		AGE				Glycer-AGE (toxic)			Vistoli G et al. 2013, Twarda-Clapa A et al., 2022, Ott C et al. 2014, Kislinger T et al., 1999, Smedsrød B et al., 1997, Matsumoto A et al., 1996
reactive carbonyl		glyceraldehyde	condenses with amine group	DOLD		AGE				Glycer-AGE (toxic)			Vistoli G et al. 2013, Twarda-Clapa A et al., 2022, Ott C et al. 2014, Kislinger T et al., 1999, Smedsrød B et al., 1997, Matsumoto A et al., 1996
reactive carbonyl		glyceraldehyde	condenses with amine group	GLUCOLD		AGE				Glycer-AGE (toxic)			Vistoli G et al. 2013, Twarda-Clapa A et al., 2022, Ott C et al. 2014, Kislinger T et al., 1999, Smedsrød B et al., 1997, Matsumoto A et al., 1996
reactive carbonyl		glyceraldehyde	condenses with amine group	MODIC		AGE				Glycer-AGE (toxic)			Vistoli G et al. 2013, Twarda-Clapa A et al., 2022, Ott C et al. 2014, Kislinger T et al., 1999, Smedsrød B et al., 1997, Matsumoto A et al., 1996
reactive carbonyl		glyceraldehyde	condenses with amine group	GODIC		AGE				Glycer-AGE (toxic)			Vistoli G et al. 2013, Twarda-Clapa A et al., 2022, Ott C et al. 2014, Kislinger T et al., 1999, Smedsrød B et al., 1997, Matsumoto A et al., 1996
reactive carbonyl		glyceraldehyde	condenses with amine group	DOGDIC		AGE				Glycer-AGE (toxic)			Vistoli G et al. 2013, Twarda-Clapa A et al., 2022, Ott C et al. 2014, Kislinger T et al., 1999, Smedsrød B et al., 1997, Matsumoto A et al., 1996
reactive carbonyl		glyceraldehyde	condenses with amine group	DOPDIC		AGE				Glycer-AGE (toxic)			Vistoli G et al. 2013, Twarda-Clapa A et al., 2022, Ott C et al. 2014, Kislinger T et al., 1999, Smedsrød B et al., 1997, Matsumoto A et al., 1996
reactive carbonyl		glyceraldehyde	condenses with amine group	3DG-H1		AGE				Glycer-AGE (toxic)			Vistoli G et al. 2013, Twarda-Clapa A et al., 2022, Ott C et al. 2014, Kislinger T et al., 1999, Smedsrød B et al., 1997, Matsumoto A et al., 1996
reactive carbonyl		glyceraldehyde	condenses with amine group	argpyrimidine		AGE				Glycer-AGE (toxic)			Vistoli G et al. 2013, Twarda-Clapa A et al., 2022, Ott C et al. 2014, Kislinger T et al., 1999, Smedsrød B et al., 1997, Matsumoto A et al., 1996
reactive carbonyl		glycolaldehyde	condenses with amine group	CML		AGE				Glycol-AGE			Vistoli G et al. 2013, Twarda-Clapa A et al., 2022, Ott C et al. 2014, Kislinger T et al., 1999, Smedsrød B et al., 1997, Matsumoto A et al., 1996
reactive carbonyl		glycolaldehyde	condenses with amine group	GOLD		AGE				Glycol-AGE			Vistoli G et al. 2013, Twarda-Clapa A et al., 2022, Ott C et al. 2014, Kislinger T et al., 1999, Smedsrød B et al., 1997, Matsumoto A et al., 1996
reactive carbonyl		glycolaldehyde	condenses with amine group	GODIC		AGE				Glycol-AGE			Vistoli G et al. 2013, Twarda-Clapa A et al., 2022, Ott C et al. 2014, Kislinger T et al., 1999, Smedsrød B et al., 1997, Matsumoto A et al., 1996
reactive carbonyl		1-deoxyglucosone	condenses with amine group	DOGDIC		AGE							Vistoli G et al. 2013, Twarda-Clapa A et al., 2022, Ott C et al. 2014, Kislinger T et al., 1999, Smedsrød B et al., 1997, Matsumoto A et al., 1996
reactive carbonyl		1-deoxyglucosone	condenses with amine group	DOLD		AGE							Vistoli G et al. 2013, Twarda-Clapa A et al., 2022, Ott C et al. 2014, Kislinger T et al., 1999, Smedsrød B et al., 1997, Matsumoto A et al., 1996
reactive carbonyl		1-deoxyglucosone	condenses with amine group	pyrraline		AGE							Vistoli G et al. 2013, Twarda-Clapa A et al., 2022, Ott C et al. 2014, Kislinger T et al., 1999, Smedsrød B et al., 1997, Matsumoto A et al., 1996
reactive carbonyl		3-deoxyglucosone	condenses with amine group	DOGDIC		AGE							Vistoli G et al. 2013, Twarda-Clapa A et al., 2022, Ott C et al. 2014, Kislinger T et al., 1999, Smedsrød B et al., 1997, Matsumoto A et al., 1996
reactive carbonyl		3-deoxyglucosone	condenses with amine group	DOLD		AGE							Vistoli G et al. 2013, Twarda-Clapa A et al., 2022, Ott C et al. 2014, Kislinger T et al., 1999, Smedsrød B et al., 1997, Matsumoto A et al., 1996
reactive carbonyl		3-deoxyglucosone	condenses with amine group	pyrraline		AGE							Vistoli G et al. 2013, Twarda-Clapa A et al., 2022, Ott C et al. 2014, Kislinger T et al., 1999, Smedsrød B et al., 1997, Matsumoto A et al., 1996
reactive carbonyl		3-deoxyglucosone	condenses with amine group	pentosidine		AGE				3-DG-AGE			Vistoli G et al. 2013, Twarda-Clapa A et al., 2022, Ott C et al. 2014, Kislinger T et al., 1999, Smedsrød B et al., 1997, Matsumoto A et al., 1996
reactive carbonyl		3-deoxyglucosone	condenses with amine group	CML		AGE				3-DG-AGE			Vistoli G et al. 2013, Twarda-Clapa A et al., 2022, Ott C et al. 2014, Kislinger T et al., 1999, Smedsrød B et al., 1997, Matsumoto A et al., 1996
AGE		HbA1c	correlates positively for serum concentration	CML		AGE							Villegas-Rodríguez ME et al. 2016
AGE		HbA1c	binds	RAGE		receptor	binding to the molecular surface of the RAGE Ig-like V-type extracellular domain			single-pass type I transmembrane glycoprotein			Gorska-Ciebiada M et al. 2015
AGE		CML	binds	RAGE		receptor	binding to the molecular surface of the RAGE Ig-like V-type extracellular domain, Activates NF-kB, Reduction eNOS expresion (mRNA), Reduction NOS activity			single-pass type I transmembrane glycoprotein			Xue J et al 2011, Jinnouchi et al., 1999, Ren et al., 2017
AGE		CEL	binds	RAGE		receptor	binding to the molecular surface of the RAGE Ig-like V-type extracellular domain			single-pass type I transmembrane glycoprotein			Xue J et al 2011
AGE		CML	correlates positively for serum concentration	sRAGE		receptor				soluble isoform of RAGE			Villegas-Rodríguez ME et al. 2016
AGE		CML	correlates inversely for serum concentration	AGER-1		receptor	no signal transduction, possibly causing AGEs clearance and detoxification			subunit of the N-oligosaccharyl transferase (OST)			Villegas-Rodríguez ME et al. 2016
AGE		MOLD	binds	RAGE		receptor	binding to the molecular surface of the RAGE Ig-like V-type extracellular domain						Mol Nutr Food Res. Lee HW et al 2021
AGE		GOLD	binds	RAGE		receptor	binding to the molecular surface of the RAGE Ig-like V-type extracellular domain						Antioxidants (Basel) Lee HW et al 2021
AGE		GLUCOLD	binds	RAGE		receptor	binding to the molecular surface of the RAGE Ig-like V-type extracellular domain						Nemet I et al 2011
AGE		MG-H1	binds	RAGE		receptor							Bone Waqas K et al 2022
AGE		argpyrimidine	binds	RAGE		receptor							Palanissami G et al. 2018
receptor		RAGE	activates	NADPH		coenzyme	leading to intracellular signal transduction						Waqas K et al 2022
coenzyme		NADPH	synthetizes	ROS		ROS	activating inflammatory cascade						Arena S et al 2014
receptor		RAGE	regulates	NF-kB		trascription factor	leading to intracellular signal transduction and releasing pro-inflammaotry cytokines						Vistoli G et al. 2013, Twarda-Clapa A et al., 2022, Ott C et al. 2014, Kislinger T et al., 1999, Smedsrød B et al., 1997, Matsumoto A et al., 1996
receptor		RAGE	regulates	TNF-a		cytokine	mediating inflammation and oxidative stress						Vistoli G et al. 2013, Twarda-Clapa A et al., 2022, Ott C et al. 2014, Kislinger T et al., 1999, Smedsrød B et al., 1997, Matsumoto A et al., 1996
peptide		ABPP	binds	RAGE		receptor				amyloid-_x000C_ peptide precursor (ABPP)			Vistoli G et al. 2013, Twarda-Clapa A et al., 2022, Ott C et al. 2014, Kislinger T et al., 1999, Smedsrød B et al., 1997, Matsumoto A et al., 1996
protein		HMGB1 (amphoterin)	binds	RAGE		receptor							Leurs P, Lindholm B 2013
immune cell		mononuclear phagocyte	regulates	TNF-a		cytokine	promoting inflammation						Leurs P, Lindholm B 2013
trascription factor		NF-kB	regulates	IL-1		cytokine	promoting inflammation						Leurs P, Lindholm B 2013
trascription factor		NF-kB	regulates	IL-6		cytokine	promoting inflammation						Leurs P, Lindholm B 2013
trascription factor		NF-kB	regulates	RAGE		receptor	negative feedback						Leurs P, Lindholm B 2013
trascription factor		NF-kB	recognizes	RAGE		receptor							Vistoli G et al. 2013, Twarda-Clapa A et al., 2022, Ott C et al. 2014, Kislinger T et al., 1999, Smedsrød B et al., 1997, Matsumoto A et al., 1996
immune cell		lymphocyte	recognizes	RAGE		receptor							Vistoli G et al. 2013, Twarda-Clapa A et al., 2022, Ott C et al. 2014, Kislinger T et al., 1999, Smedsrød B et al., 1997, Matsumoto A et al., 1996
receptor		RAGE	activates	ERK1/2		protein							Vistoli G et al. 2013, Twarda-Clapa A et al., 2022, Ott C et al. 2014, Kislinger T et al., 1999, Smedsrød B et al., 1997, Matsumoto A et al., 1996
receptor		RAGE	activates	p53		protein							Vistoli G et al. 2013, Twarda-Clapa A et al., 2022, Ott C et al. 2014, Kislinger T et al., 1999, Smedsrød B et al., 1997, Matsumoto A et al., 1996
receptor		RAGE	activates	MAPK		protein							Vistoli G et al. 2013, Twarda-Clapa A et al., 2022, Ott C et al. 2014, Kislinger T et al., 1999, Smedsrød B et al., 1997, Matsumoto A et al., 1996
receptor		RAGE	regulates	TRPV1		ion channel	inducing oxidative stress and potentiation of Ca currents						Rajchgot T et al. 2019, Lam D et al., 2018, Bestall SM et al, 2018
protein		HMGB1 (amphoterin)	regulates	TRPV1		ion channel	inducing the expression of TRPV1						Chen CY et al. 2022
AGE		CML	binds	FEEL-1		receptor							Tamura et al., 2003
receptor		FEEL-1	becomes	FEEL-1 - CML		molecular complex							Tamura et al., 2003
molecular complex		FEEL-1 - CML	undergoes endocytosis	FEEL-1 - CML endocytosed		molecular complex							Tamura et al., 2003
molecular complex		FEEL-1 - CML endocytosed	allows	CML degradation		process							Tamura et al., 2003
AGE		CML	binds	FEEL-2		receptor							Tamura et al., 2003
receptor		FEEL-2	becomes	FEEL-2 - CML		molecular complex							Tamura et al., 2003
molecular complex		FEEL-2 - CML	undergoes endocytosis	FEEL-2 - CML endocytosed		molecular complex							Tamura et al., 2003
molecular complex		FEEL-2 - CML endocytosed	allows	CML degradation		process							Tamura et al., 2003
AGE		CML	binds	LF-L		protein	to produce ROI/Activation NF-kB						Ohgami et al., 2001
protein		LF-L	activates	ROI		ROI							Ohgami et al., 2001
ROI		ROI	activates	ROS		ROS							Ohgami et al., 2001
protein		LF-L	activates	NF-kB		trascription factor							Lu et al., 2004
AGE		CML	binds	CD36		receptor	to activate MAP JNK						Lu et al., 2004
receptor		CD36	activates	MAP JNK		protein							Lu et al., 2004
AGE		CML	binds	OST48		receptor	Endocytosis and degradation of AGE, Abolished NF-kB activity, Drecease MAPK activity, Activity reduction NOS						Lu et al., 2004, Kislinger et al., 1999, Ren et al., 2017
receptor		OST48	becomes	OST48 - CML		molecular complex	Endocytosis and degradation of AGE, Abolished NF-kB activity, Drecease MAPK activity, Activity reduction NOS						Lu et al., 2004
molecular complex		OST48 - CML	undergoes endocytosis	OST48 - CML endocytosed		molecular complex	Endocytosis and degradation of AGE, Abolished NF-kB activity, Drecease MAPK activity, Activity reduction NOS						Lu et al., 2004
molecular complex		OST48 - CML endocytosed	allows	CML degradation		process	Endocytosis and degradation of AGE, Abolished NF-kB activity, Drecease MAPK activity, Activity reduction NOS						Lu et al., 2004
receptor		OST48	regulates	NF-kB		trascription factor							Kislinger et al., 1999
receptor		OST48	regulates	MAPK		protein							Jinnouchi et al., 1998
receptor		OST48	regulates	NOS		enzyme							Ren et al., 2017
receptor		RAGE	regulates	NOS		enzyme							Ren et al., 2017
receptor		RAGE	regulates	Catalase		enzyme							Ren et al., 2017
enzyme		Catalase	synthetizes	ROS		ROS							Ren et al., 2017
receptor		RAGE	regulates	Superoxide dimutase		enzyme							Ren et al., 2017
enzyme		Superoxide dimutase	synthetizes	ROS		ROS							Ren et al., 2017
AGE		pyrraline	binds	SR-A		receptor	In APC cells such as dedndric cells						Heilmann et al., 2014
AGE		CML	binds	SR-A		receptor	In APC cells such as dedndric cells						Heilmann et al., 2014
AGE		argpyrimidine	binds	SR-A		receptor	In APC cells such as dedndric cells						Heilmann et al., 2014
AGE		MOLD	binds	SR-A		receptor	In APC cells such as dedndric cells						Heilmann et al., 2014
AGE		CEL	binds	SR-A		receptor	In APC cells such as dedndric cells						Heilmann et al., 2014
AGE		MODIC	binds	SR-A		receptor	In APC cells such as dedndric cells						Heilmann et al., 2014
AGE		MG-H1	binds	SR-A		receptor	In APC cells such as dedndric cells						Heilmann et al., 2014
receptor		SR-A	becomes	SR-A - pyrraline		molecular complex	In APC cells such as dedndric cells						Heilmann et al., 2014
receptor		SR-A	becomes	SR-A - CML		molecular complex	In APC cells such as dedndric cells						Heilmann et al., 2014
receptor		SR-A	becomes	SR-A - argpyrimidine		molecular complex	In APC cells such as dedndric cells						Heilmann et al., 2014
receptor		SR-A	becomes	SR-A - MOLD		molecular complex	In APC cells such as dedndric cells						Heilmann et al., 2014
receptor		SR-A	becomes	SR-A - CEL		molecular complex	In APC cells such as dedndric cells						Heilmann et al., 2014
receptor		SR-A	becomes	SR-A - MODIC		molecular complex	In APC cells such as dedndric cells						Heilmann et al., 2014
receptor		SR-A	becomes	SR-A - MG-H1		molecular complex	In APC cells such as dedndric cells						Heilmann et al., 2014
molecular complex		SR-A - pyrraline	undergoes endocytosis	SR-A - pyrraline endocytosed		molecular complex	In APC cells such as dedndric cells						Heilmann et al., 2014
molecular complex		SR-A - CML	undergoes endocytosis	SR-A - CML endocytosed		molecular complex	In APC cells such as dedndric cells						Heilmann et al., 2014
molecular complex		SR-A - argpyrimidine	undergoes endocytosis	SR-A - argpyrimidine endocytosed		molecular complex	In APC cells such as dedndric cells						Heilmann et al., 2014
molecular complex		SR-A - MOLD	undergoes endocytosis	SR-A - MOLD endocytosed		molecular complex	In APC cells such as dedndric cells						Heilmann et al., 2014
molecular complex		SR-A - CEL	undergoes endocytosis	SR-A - CEL endocytosed		molecular complex	In APC cells such as dedndric cells						Heilmann et al., 2014
molecular complex		SR-A - MODIC	undergoes endocytosis	SR-A - MODIC endocytosed		molecular complex	In APC cells such as dedndric cells						Heilmann et al., 2014
molecular complex		SR-A - MG-H1	undergoes endocytosis	SR-A - MG-H1 endocytosed		molecular complex	In APC cells such as dedndric cells						Heilmann et al., 2014
molecular complex		SR-A - pyrraline endocytosed	becomes	MHC class II - pyralline		molecular complex	In APC cells such as dedndric cells						Heilmann et al., 2014
molecular complex		SR-A - CML endocytosed	becomes	MHC class II - CML		molecular complex	In APC cells such as dedndric cells						Heilmann et al., 2014
molecular complex		SR-A - argpyrimidine endocytosed	becomes	MHC class II - argpyrimidine		molecular complex	In APC cells such as dedndric cells						Heilmann et al., 2014
molecular complex		SR-A - MOLD endocytosed	becomes	MHC class II - MOLD		molecular complex	In APC cells such as dedndric cells						Heilmann et al., 2014
molecular complex		SR-A - CEL endocytosed	becomes	MHC class II - CEL		molecular complex	In APC cells such as dedndric cells						Heilmann et al., 2014
molecular complex		SR-A - MODIC endocytosed	becomes	MHC class II - MODIC		molecular complex	In APC cells such as dedndric cells						Heilmann et al., 2014
molecular complex		SR-A - MG-H1 endocytosed	becomes	MHC class II - MG-H1		molecular complex	In APC cells such as dedndric cells						Heilmann et al., 2014
molecular complex		MHC class II - pyralline	presents antigen	MHC class II - pyralline presented		molecular complex	In APC cells such as dedndric cells						Heilmann et al., 2014
molecular complex		MHC class II - CML	presents antigen	MHC class II - CML presented		molecular complex	In APC cells such as dedndric cells						Heilmann et al., 2014
molecular complex		MHC class II - argpyrimidine	presents antigen	MHC class II - argpyrimidine presented		molecular complex	In APC cells such as dedndric cells						Heilmann et al., 2014
molecular complex		MHC class II - MOLD	presents antigen	MHC class II - MOLD presented		molecular complex	In APC cells such as dedndric cells						Heilmann et al., 2014
molecular complex		MHC class II - CEL	presents antigen	MHC class II - CEL presented		molecular complex	In APC cells such as dedndric cells						Heilmann et al., 2014
molecular complex		MHC class II - MODIC	presents antigen	MHC class II - MODIC presented		molecular complex	In APC cells such as dedndric cells						Heilmann et al., 2014
molecular complex		MHC class II - MG-H1	presents antigen	MHC class II - MG-H1 presented		molecular complex	In APC cells such as dedndric cells						Heilmann et al., 2014
molecular complex		MHC class II - pyralline presented	activates	CD4+ T cell		immune cells	In APC cells such as dedndric cells						Heilmann et al., 2014
molecular complex		MHC class II - CML presented	activates	CD4+ T cell		immune cells	In APC cells such as dedndric cells						Heilmann et al., 2014
molecular complex		MHC class II - argpyrimidine presented	activates	CD4+ T cell		immune cells	In APC cells such as dedndric cells						Heilmann et al., 2014
molecular complex		MHC class II - MOLD presented	activates	CD4+ T cell		immune cells	In APC cells such as dedndric cells						Heilmann et al., 2014
molecular complex		MHC class II - CEL presented	activates	CD4+ T cell		immune cells	In APC cells such as dedndric cells						Heilmann et al., 2014
molecular complex		MHC class II - MODIC presented	activates	CD4+ T cell		immune cells	In APC cells such as dedndric cells						Heilmann et al., 2014
molecular complex		MHC class II - MG-H1 presented	activates	CD4+ T cell		immune cells	In APC cells such as dedndric cells						Heilmann et al., 2014
immune cell		CD4+ T cell	regulates	IFN-y		cytokine							Heilmann et al., 2014
immune cell		CD4+ T cell	regulates	IL-17A		cytokine							Heilmann et al., 2014
immune cell		CD4+ T cell	regulates	IL-2		cytokine							Heilmann et al., 2014
AGE		CML	binds	LOX-1		receptor							Cheng & Zhang 2008
PUFA		ALA	binds	TRPV1		ion channel	endogenous activation of TRPV1						Ramal-Sanchez M et al 2021
PUFA		ALA	activates	desaturase		enzyme							Burdge GC et al. 2002
enzyme		desaturase	synthetizes	EPA		PUFA							Burdge GC et al. 2002
PUFA		ALA	elongates	EPA		PUFA							Burdge GC et al. 2002
PUFA		EPA	binds	TRPV1		ion channel	endogenous activation of TRPV1						Ramal-Sanchez M et al 2021
PUFA		EPA	elongates	DHA		PUFA							Burdge GC et al. 2002
PUFA		DHA	binds	TRPV1		ion channel	endogenous activation of TRPV1						Ramal-Sanchez M et al 2021
PUFA		20-HEPE	binds	TRPV1		ion channel	endogenous activation of TRPV1						Ramal-Sanchez M et al 2021
PUFA		22-HDoHE	binds	TRPV1		ion channel	endogenous activation of TRPV1						Ramal-Sanchez M et al 2021
PUFA		LA	binds	TRPV1		ion channel	endogenous activation of TRPV1						Ramal-Sanchez M et al 2021
PUFA		y-linoleic acid	binds	TRPV1		ion channel	endogenous activation of TRPV1						Ramal-Sanchez M et al 2021
PUFA		AA	binds	TRPV1		ion channel	endogenous activation of TRPV1						Ramal-Sanchez M et al 2021
PUFA		9-HODE	binds	TRPV1		ion channel	endogenous activation of TRPV1						Ramal-Sanchez M et al 2021
PUFA		13-HODE	binds	TRPV1		ion channel	endogenous activation of TRPV1						Ramal-Sanchez M et al 2021
hormone		oxytocin	binds	TRPV1		ion channel	endogenous activation of TRPV1						Ramal-Sanchez M et al 2021
nucleotide		adenosine	binds	TRPV1		ion channel	endogenous activation of TRPV1						Ramal-Sanchez M et al 2021
chemical compound		nictric oxide	binds	TRPV1		ion channel	endogenous activation of TRPV1						Ramal-Sanchez M et al 2021
chemical compound		hydrogen sulfide	binds	TRPV1		ion channel	endogenous activation of TRPV1						Ramal-Sanchez M et al 2021
lipid		LPA	binds	TRPV1		ion channel	endogenous activation of TRPV1						Ramal-Sanchez M et al 2021
glyceride		DAG	binds	TRPV1		ion channel	endogenous activation of TRPV1						Ramal-Sanchez M et al 2021
steroid		vitamin D	binds	TRPV1		ion channel	endogenous activation of TRPV1						Ramal-Sanchez M et al 2021
nucleic acid		miRNA	binds	TRPV1		ion channel	endogenous activation of TRPV1						Ramal-Sanchez M et al 2021
chemical compound		prostaglandin	binds	TRPV1		ion channel	endogenous activation of TRPV1						Ramal-Sanchez M et al 2021
chemical compound		nerve growth factors	binds	TRPV1		ion channel	endogenous activation of TRPV1						Ramal-Sanchez M et al 2021
endocannabinoid		OEA	binds	TRPV1		ion channel	endogenous activation of TRPV1						Ramal-Sanchez M et al 2021
endocannabinoid		AEA	binds	TRPV1		ion channel	endogenous activation of TRPV1						Ramal-Sanchez M et al 2021
endocannabinoid		PEA	binds	TRPV1		ion channel	endogenous activation of TRPV1						Ramal-Sanchez M et al 2021
ion		Ca++	enters	TRPV1		ion channel							Ramal-Sanchez M 2021, Rajchgot T et al. 2019, Lam D et al., 2018, Bestall SM et al, 2018, Chen CY et al. 2022
steroid		cholesterol	binds	TRPV1		ion channel							Ramal-Sanchez M 2021
ion channel		TRPV1	triggers	membrane depolarization wave		process							Ramal-Sanchez M 2021
process		membrane depolarization wave	opens	VOCC		ion channel							Ramal-Sanchez M 2021
ion		Ca++	enters	VOCC		ion channel							Ramal-Sanchez M 2021
ion		Ca++	regulates	F-actin depolymerization		process							Ramal-Sanchez M 2021
ion channel		TRPV1	regulates	chemotaxis		process	TRPV1 in sperm chemotaxis, which may be controlled by molecules of the endocannabinoid system such as anandamide.						Ramal-Sanchez M 2021
process		F-actin depolymerization	regulates	chemotaxis		process							Ramal-Sanchez M 2021
ion channel		TRPV1	regulates	COX-2		enzyme							Ramal-Sanchez M 2021
ion channel		TRPV1	regulates	TNF-a		cytokine							Ramal-Sanchez M 2021
ion channel		TRPV1	regulates	IL-6		cytokine							Ramal-Sanchez M 2021
process		pH variation	regulates	TRPV1		ion channel							Ramal-Sanchez M 2021
process		Temperature variation	regulates	TRPV1		ion channel							Ramal-Sanchez M 2021
ion channel		TRPV1	regulates	thermotaxis		process	TRPV1 as a mediator of sperm thermotaxis in humans, related to the calcium-mobilizing properties of TRPV1 and the calcium-dependent increase in motility observed during sperm migration by thermotaxis						Ramal-Sanchez M 2021
ion channel		TRPV1	regulates	osmolarity		process	TRPV1 is also recognized as a sensor for hyperosmolarity in some cell types						Ramal-Sanchez M 2021

## Sheet: analysis EDGE COUNT
name	degree	cc											numero link	numero nodi	frequenza node degree
TRPV1	36	0.0031746											1	42	28.9655
RAGE	23	0.00714286											2	53	36.5517
Fru-AGE	19	0.00292398											3	11	7.58621
Glu-AGE	19	0.00292398											4	7	4.82759
glyceraldehyde	18	0.00653595											5	12	8.27586
CML	16	0.0125											6	1	0.689655
SR-A	14	0											7	4	2.75862
methylglyoxal	11	0.00909091											8	2	1.37931
3-deoxyglucosone	10	0											9	1	0.689655
CD4+ T cell	10	0											10	4	2.75862
D-fructose	10	0.0111111											11	1	0.689655
D-glucose	10	0.0222222											14	1	0.689655
glyoxal	9	0											16	1	0.689655
1-deoxyglucosone	8	0											18	1	0.689655
glycolaldehyde	8	0											19	2	1.37931
NF-kB	7	0											23	1	0.689655
aldimin	7	0											36	1	0.689655
lipid	7	0
ribose	7	0											192	145	100
argpyrimidine	6	0
CEL	5	0
DOGDIC	5	0											media	devst	media + devst
DOLD	5	0											11.2941	15.2033	26.4974
GODIC	5	0
GOLD	5	0											hub	bottleneck	controller
HbA1c	5	0.15											TRPV1	RAGE	TRPV1
MG-H1	5	0												CML
MODIC	5	0												TRPV1
MOLD	5	0												SR-A
OST48	5	0												Glu-AGE
diacetyl	5	0
pyrraline	5	0
Aldose reductase	4	0
CMA	4	0
EPA	4	0.25
GLUCOLD	4	0
ROS	4	0
carbinolamine intermediate	4	0
sorbitol dehydrogenase	4	0
3DG-H1	3	0
ALA	3	0.333333
CEA	3	0
CML degradation	3	0
Ca++	3	0
DOPDIC	3	0
LF-L	3	0
NADPH	3	0
TNF-a	3	0.166667
glyceraldehyde-3-phosphate	3	0.333333
pentosidine	3	0
CD36	2	0
Catalase	2	0
D-glucosylamine	2	0
DHA	2	0.5
F-actin depolymerization	2	0
FEEL-1	2	0
FEEL-1 - CML	2	0
FEEL-1 - CML endocytosed	2	0
FEEL-2	2	0
FEEL-2 - CML	2	0
FEEL-2 - CML endocytosed	2	0
HMGB1 (amphoterin)	2	0.5
IL-6	2	0
MAPK	2	0
MHC class II - CEL	2	0
MHC class II - CEL presented	2	0
MHC class II - CML	2	0
MHC class II - CML presented	2	0
MHC class II - MG-H1	2	0
MHC class II - MG-H1 presented	2	0
MHC class II - MODIC	2	0
MHC class II - MODIC presented	2	0
MHC class II - MOLD	2	0
MHC class II - MOLD presented	2	0
MHC class II - argpyrimidine	2	0
MHC class II - argpyrimidine presented	2	0
MHC class II - pyralline	2	0
MHC class II - pyralline presented	2	0
NOS	2	0
OST48 - CML	2	0
OST48 - CML endocytosed	2	0
ROI	2	0
SR-A - CEL	2	0
SR-A - CEL endocytosed	2	0
SR-A - CML	2	0
SR-A - CML endocytosed	2	0
SR-A - MG-H1	2	0
SR-A - MG-H1 endocytosed	2	0
SR-A - MODIC	2	0
SR-A - MODIC endocytosed	2	0
SR-A - MOLD	2	0
SR-A - MOLD endocytosed	2	0
SR-A - argpyrimidine	2	0
SR-A - argpyrimidine endocytosed	2	0
SR-A - pyrraline	2	0
SR-A - pyrraline endocytosed	2	0
Superoxide dimutase	2	0
VOCC	2	0
chemotaxis	2	0
desaturase	2	0.5
fructose-1-phosphate	2	0.5
membrane depolarization wave	2	0
sorbitol	2	0
y-linoleic acid	1	0
13-HODE	1	0
20-HEPE	1	0
22-HDoHE	1	0
9-HODE	1	0
AA	1	0
ABPP	1	0
AEA	1	0
AGER-1	1	0
COX-2	1	0
DAG	1	0
ERK1/2	1	0
IFN-y	1	0
IL-1	1	0
IL-17A	1	0
IL-2	1	0
LA	1	0
LOX-1	1	0
LPA	1	0
MAP JNK	1	0
NAD+	1	0
NADH	1	0
NADP+	1	0
OEA	1	0
PEA	1	0
Temperature variation	1	0
adenosine	1	0
cholesterol	1	0
hydrogen sulfide	1	0
lymphocyte	1	0
miRNA	1	0
mononuclear phagocyte	1	0
nerve growth factors	1	0
nictric oxide	1	0
osmolarity	1	0
oxytocin	1	0
p53	1	0
pH variation	1	0
prostaglandin	1	0
sRAGE	1	0
thermotaxis	1	0
vitamin D	1	0

## Sheet: analysis OUTDEGREE
name	degree	cc											numero link	numero nodi	frequenza node degree
Glu-AGE	18	0.00292398											0	32	22.2222
Fru-AGE	18	0.00292398											1	78	54.1667
glyceraldehyde	11	0.00653595											2	13	9.02778
D-glucose	10	0.0222222											3	5	3.47222
CML	10	0.0125											4	3	2.08333
RAGE	10	0.00714286											5	2	1.38889
D-fructose	9	0.0111111											7	5	3.47222
aldimin	7	0											9	1	0.694444
lipid	7	0											10	2	1.38889
ribose	7	0											11	1	0.694444
TRPV1	7	0.0031746											18	2	1.38889
SR-A	7	0
methylglyoxal	5	0.00909091											70	144	100
3-deoxyglucosone	5	0
glyoxal	4	0
NF-kB	4	0
OST48	4	0
glycolaldehyde	3	0
1-deoxyglucosone	3	0
CD4+ T cell	3	0
ALA	3	0.333333
Ca++	3	0
carbinolamine intermediate	2	0
Aldose reductase	2	0
NADPH	2	0
sorbitol dehydrogenase	2	0
glyceraldehyde-3-phosphate	2	0.333333
HbA1c	2	0.15
CEL	2	0
MOLD	2	0
MG-H1	2	0
argpyrimidine	2	0
HMGB1 (amphoterin)	2	0.5
LF-L	2	0
EPA	2	0.25
D-glucosylamine	1	0
sorbitol	1	0
NADH	1	0
fructose-1-phosphate	1	0.5
pyrraline	1	0
GOLD	1	0
GLUCOLD	1	0
MODIC	1	0
ABPP	1	0
mononuclear phagocyte	1	0
lymphocyte	1	0
FEEL-1	1	0
FEEL-1 - CML	1	0
FEEL-1 - CML endocytosed	1	0
FEEL-2	1	0
FEEL-2 - CML	1	0
FEEL-2 - CML endocytosed	1	0
ROI	1	0
CD36	1	0
OST48 - CML	1	0
OST48 - CML endocytosed	1	0
Catalase	1	0
Superoxide dimutase	1	0
SR-A - pyrraline	1	0
SR-A - CML	1	0
SR-A - argpyrimidine	1	0
SR-A - MOLD	1	0
SR-A - CEL	1	0
SR-A - MODIC	1	0
SR-A - MG-H1	1	0
SR-A - pyrraline endocytosed	1	0
SR-A - CML endocytosed	1	0
SR-A - argpyrimidine endocytosed	1	0
SR-A - MOLD endocytosed	1	0
SR-A - CEL endocytosed	1	0
SR-A - MODIC endocytosed	1	0
SR-A - MG-H1 endocytosed	1	0
MHC class II - pyralline	1	0
MHC class II - CML	1	0
MHC class II - argpyrimidine	1	0
MHC class II - MOLD	1	0
MHC class II - CEL	1	0
MHC class II - MODIC	1	0
MHC class II - MG-H1	1	0
MHC class II - pyralline presented	1	0
MHC class II - CML presented	1	0
MHC class II - argpyrimidine presented	1	0
MHC class II - MOLD presented	1	0
MHC class II - CEL presented	1	0
MHC class II - MODIC presented	1	0
MHC class II - MG-H1 presented	1	0
desaturase	1	0.5
DHA	1	0.5
20-HEPE	1	0
22-HDoHE	1	0
LA	1	0
y-linoleic acid	1	0
AA	1	0
9-HODE	1	0
13-HODE	1	0
oxytocin	1	0
adenosine	1	0
nictric oxide	1	0
hydrogen sulfide	1	0
LPA	1	0
DAG	1	0
vitamin D	1	0
miRNA	1	0
prostaglandin	1	0
nerve growth factors	1	0
OEA	1	0
AEA	1	0
PEA	1	0
cholesterol	1	0
membrane depolarization wave	1	0
F-actin depolymerization	1	0
pH variation	1	0
Temperature variation	1	0
NADP+	0	0
NAD+	0	0
CEA	0	0
CMA	0	0
DOLD	0	0
GODIC	0	0
DOGDIC	0	0
DOPDIC	0	0
3DG-H1	0	0
pentosidine	0	0
diacetyl	0	0
sRAGE	0	0
AGER-1	0	0
ROS	0	0
TNF-a	0	0.166667
IL-1	0	0
IL-6	0	0
ERK1/2	0	0
p53	0	0
MAPK	0	0
CML degradation	0	0
MAP JNK	0	0
NOS	0	0
IFN-y	0	0
IL-17A	0	0
IL-2	0	0
LOX-1	0	0
VOCC	0	0
chemotaxis	0	0
COX-2	0	0
thermotaxis	0	0
osmolarity	0	0

## Sheet: reference
Title	References	PMID
Advanced glycoxidation and lipoxidation end products (AGEs and ALEs): an overview of their mechanisms of formation.	Free Radic Res. Vistoli G et al. 2013	23767955
Advanced Glycation End-Products (AGEs): Formation, Chemistry, Classification, Receptors, and Diseases Related to AGEs.	Cells Twarda-Clapa A et al., 2022	35455991
Role of advanced glycation end products in cellular signaling	Redox Biol. Ott C et al. 2014	24624331
N(epsilon)-(carboxymethyl)lysine adducts of proteins are ligands for receptor for advanced glycation end products that activate cell signaling pathways and modulate gene expression.	J Biol Chem. Kislinger T et al., 1999	10531386
Advanced glycation end products are eliminated by scavenger-receptor-mediated endocytosis in hepatic sinusoidal Kupffer and endothelial cells.	Biochem J. Smedsrød B et al., 1997	9065778
Human macrophage scavenger receptors: primary structure, expression, and localization in atherosclerotic lesions.	Proc Natl Acad Sci U S A. , Matsumoto A et al., 1990	2251254
Neurons and Microglia; A Sickly-Sweet Duo in Diabetic Pain Neuropathy	Front Neurosci. Rajchgot T et al. 2019	30766472
RAGE-dependent potentiation of TRPV1 currents in sensory neurons exposed to high glucose	PLoS One Lam D et al., 2018	29474476
Sensory neuronal sensitisation occurs through HMGB-1-RAGE and TRPV1 in high-glucose conditions	J Cell Sci Bestall SM et al, 2018	29930087
The AGE-RAGE Axis and Its Relationship to Markers of Cardiovascular Disease in Newly Diagnosed Diabetic Patients	Plos One Villegas-Rodríguez ME et al. 2016	27434539
C-reative protein, advanced glycation end products, and their receptor in type 2 diabetic, elderly patients with mild cognitive impairment	Front Aging Neurosci. Gorska-Ciebiada M 2015	26578953
Advanced glycation end product recognition by the receptor for AGEs.	Structure Xue J et al 2011	21565706
Methylglyoxal-Lysine Dimer, an Advanced Glycation End Product, Induces Inflammation via Interaction with RAGE in Mesangial Cells.	Mol Nutr Food Res. Lee HW et al 2021	33890707
Glyoxal-Lysine Dimer, an Advanced Glycation End Product, Induces Oxidative Damage and Inflammatory Response by Interacting with RAGE.	Antioxidants (Basel) Lee HW et al 2021	34573117
Favored and disfavored pathways of protein crosslinking by glucose: glucose lysine dimer (GLUCOLD) and crossline versus glucosepane.	Amino Acids Nemet I et al 2011	20607325
Methylglyoxal - an advanced glycation end products (AGEs) precursor - Inhibits differentiation of human MSC-derived osteoblasts in vitro independently of receptor for AGEs (RAGE).	Bone Waqas K et al 2022	35995334
Non-enzymatic glycation and glycoxidation protein products in foods and diseases: an interconnected, complex scenario fully open to innovative proteomic studies.	Mass Spectrom Rev. Arena S et al 2014	24114996
RAGE and Its Ligands: Molecular Interplay Between Glycation, Inflammation, and Hallmarks of Cancer-a Review.	Horm Cancer, Palanissami G et al. 2018	29987748
The AGE-RAGE pathway and its relation to cardiovascular disease in patients with chronic kidney disease.	Arch Med Res. Leurs P, Lindholm B 2013	24231387
Advanced Glycation End Products in the Skin: Molecular Mechanisms, Methods of Measurement, and Inhibitory Pathways.	Front Med (Lausanne) Chen CY et al. 2022	35646963
FEEL-1 and FEEL-2 are endocytic receptors for advanced glycation end products	J Biol Chem Tamura et al., 2003	12473645
Enhanced cellular oxidant stress by the interaction of advanced glycation end products with their receptors/binding proteins	J Biol Chem Yan et al., 1994	8144582
Cd36, a member of the class b scavenger receptor family, as a receptor for advanced glycation end products	J Biol Chem Ohgami et al., 2001	11035013
Advanced glycation endproduct (AGE) receptor 1 is a negative regulator of the inflammatory response to AGE in mesangial cells	Proc Natl Acad Sci U S A Lu et al., 2004	15289604
Glycolaldehyde-modified low density lipoprotein leads macrophages to foam cells via the macrophage scavenger receptor	J Biochem Jinnouchi et al., 1998	9604012
Inhibition of human endothelial cell nitric oxide synthesis by advanced glycation end-products but not glucose: relevance to diabetes	Clin Sci (Lond) Xu et al., 2005	16022682
Advanced glycation end-products decreases expression of endothelial nitric oxide synthase through oxidative stress in human coronary artery endothelial cells	Cardiovasc Diabetol. Ren et al., 2017	28427390
Impact of glycated LDL on endothelial nitric oxide synthase in vascular endothelial cells: involvement of transmembrane signaling and endoplasmic reticulum stress	J Diabetes Complications Mohanan Nair et al., 2016	26853630
Ovalbumin modified with pyrraline, a Maillard reaction product, shows enhanced T-cell immunogenicity	J Biol Chem Heilmann et al., 2014	24505139
Advanced glycation end products serve as ligands for lectin-like oxidized low-density lipoprotein receptor-1(LOX-1): biochemical and binding characterizations assay	Cell Biochem Funct. Cheng & Zhang 2008	18636435
Role and Modulation of TRPV1 in Mammalian Spermatozoa: An Updated Review	Int J Mol Sci. Ramal-Sanchez M et al. 2021	33919147
Conversion of alpha-linolenic acid to eicosapentaenoic, docosapentaenoic and docosahexaenoic acids in young women	Br J Nutr. Burdge GC et al. 2002	12323090
