# Supplementary material for: Navigating the Intersection of Glycemic Control and Fertility: A Network Perspective
Source: Int J Mol Sci. 2024 Sep 16;25(18):9967. doi: 10.3390/ijms25189967 (PMC11432572; doi:10.3390/ijms25189967)
Supplement: Supplementary file 1 [file ijms-25-09967-s001.zip › Supplementary 4.csv]

__mclCluster	AverageShortestPathLength	BetweennessCentrality	ClosenessCentrality	ClusteringCoefficient	Degree	Eccentricity	EdgeCount	enrichmentPassthrough	enrichmentTermsIntegers	enrichmentTermsNames	Indegree	IsSingleNode	name	NeighborhoodConnectivity	NumberOfDirectedEdges	NumberOfUndirectedEdges	Outdegree	PartnerOfMultiEdgedNodePairs	Radiality	selected	SelfLoops	shared name	Stress	TopologicalCoefficient	Type of molecule	Type of molecule A
1	0.0	0.0	0.0	0.0	1	0	1		0|0|0|0|0		1	false	osmolarity	36.0	0	1	0	0	0.9079861111111112	false	0	osmolarity	0	0.0	process
1	0.0	0.0	0.0	0.0	1	0	1		0|0|0|0|0		1	false	thermotaxis	36.0	0	1	0	0	0.9079861111111112	false	0	thermotaxis	0	0.0	process
1	2.0	0.0	0.5	0.0	1	3	1		0|0|0|0|0		0	false	Temperature variation	36.0	0	1	1	0	0.9079861111111112	false	0	Temperature variation	0	0.0		process
1	2.0	0.0	0.5	0.0	1	3	1		0|0|0|0|0		0	false	pH variation	36.0	0	1	1	0	0.9079861111111112	false	0	pH variation	0	0.0		process
1	0.0	0.0	0.0	0.0	1	0	1		0|0|0|0|0		1	false	COX-2	36.0	0	1	0	0	0.9079861111111112	false	0	COX-2	0	0.0	enzyme
1	0.0	0.0	0.0	0.0	2	0	2		0|0|0|0|0		2	false	chemotaxis	19.0	0	2	0	0	0.9083719135802468	false	0	chemotaxis	0	0.5142857142857142	process
1	1.0	0.003375097125097125	1.0	0.0	2	1	2		0|0|0|0|0		1	false	F-actin depolymerization	2.5	0	2	1	0	0.8815586419753086	false	0	F-actin depolymerization	139	0.75	process	process
1	0.0	0.0	0.0	0.0	2	0	2		0|0|0|0|0		2	false	VOCC	2.5	0	2	0	0	0.8815586419753086	false	0	VOCC	0	0.75	ion channel
1	1.0	0.23057498057498058	1.0	0.0	2	1	2		0|0|0|0|0		1	false	membrane depolarization wave	19.0	0	2	1	0	0.9083719135802468	false	0	membrane depolarization wave	19945	0.5142857142857142	process	process
1	2.0	0.0	0.5	0.0	1	3	1		0|0|0|0|0		0	false	cholesterol	36.0	0	1	1	0	0.9079861111111112	false	0	cholesterol	0	0.0		steroid
1	1.7	0.0	0.5882352941176471	0.0	3	2	3		0|0|0|0|0		0	false	Ca++	13.333333333333334	0	3	3	0	0.9087577160493827	false	0	Ca++	0	0.3523809523809524		ion
1	2.0	0.0	0.5	0.0	1	3	1		0|0|0|0|0		0	false	PEA	36.0	0	1	1	0	0.9079861111111112	false	0	PEA	0	0.0		endocannabinoid
1	2.0	0.0	0.5	0.0	1	3	1		0|0|0|0|0		0	false	AEA	36.0	0	1	1	0	0.9079861111111112	false	0	AEA	0	0.0		endocannabinoid
1	2.0	0.0	0.5	0.0	1	3	1		0|0|0|0|0		0	false	OEA	36.0	0	1	1	0	0.9079861111111112	false	0	OEA	0	0.0		endocannabinoid
1	2.0	0.0	0.5	0.0	1	3	1		0|0|0|0|0		0	false	nerve growth factors	36.0	0	1	1	0	0.9079861111111112	false	0	nerve growth factors	0	0.0		chemical compound
1	2.0	0.0	0.5	0.0	1	3	1		0|0|0|0|0		0	false	prostaglandin	36.0	0	1	1	0	0.9079861111111112	false	0	prostaglandin	0	0.0		chemical compound
1	2.0	0.0	0.5	0.0	1	3	1		0|0|0|0|0		0	false	miRNA	36.0	0	1	1	0	0.9079861111111112	false	0	miRNA	0	0.0		nucleic acid
1	2.0	0.0	0.5	0.0	1	3	1		0|0|0|0|0		0	false	vitamin D	36.0	0	1	1	0	0.9079861111111112	false	0	vitamin D	0	0.0		steroid
1	2.0	0.0	0.5	0.0	1	3	1		0|0|0|0|0		0	false	DAG	36.0	0	1	1	0	0.9079861111111112	false	0	DAG	0	0.0		glyceride
1	2.0	0.0	0.5	0.0	1	3	1		0|0|0|0|0		0	false	LPA	36.0	0	1	1	0	0.9079861111111112	false	0	LPA	0	0.0		lipid
1	2.0	0.0	0.5	0.0	1	3	1		0|0|0|0|0		0	false	hydrogen sulfide	36.0	0	1	1	0	0.9079861111111112	false	0	hydrogen sulfide	0	0.0		chemical compound
1	2.0	0.0	0.5	0.0	1	3	1		0|0|0|0|0		0	false	nictric oxide	36.0	0	1	1	0	0.9079861111111112	false	0	nictric oxide	0	0.0		chemical compound
1	2.0	0.0	0.5	0.0	1	3	1		0|0|0|0|0		0	false	adenosine	36.0	0	1	1	0	0.9079861111111112	false	0	adenosine	0	0.0		nucleotide
1	2.0	0.0	0.5	0.0	1	3	1		0|0|0|0|0		0	false	oxytocin	36.0	0	1	1	0	0.9079861111111112	false	0	oxytocin	0	0.0		hormone
1	2.0	0.0	0.5	0.0	1	3	1		0|0|0|0|0		0	false	13-HODE	36.0	0	1	1	0	0.9079861111111112	false	0	13-HODE	0	0.0		PUFA
1	2.0	0.0	0.5	0.0	1	3	1		0|0|0|0|0		0	false	9-HODE	36.0	0	1	1	0	0.9079861111111112	false	0	9-HODE	0	0.0		PUFA
1	2.0	0.0	0.5	0.0	1	3	1		0|0|0|0|0		0	false	AA	36.0	0	1	1	0	0.9079861111111112	false	0	AA	0	0.0		PUFA
1	2.0	0.0	0.5	0.0	1	3	1		0|0|0|0|0		0	false	y-linoleic acid	36.0	0	1	1	0	0.9079861111111112	false	0	y-linoleic acid	0	0.0		PUFA
1	2.0	0.0	0.5	0.0	1	3	1		0|0|0|0|0		0	false	LA	36.0	0	1	1	0	0.9079861111111112	false	0	LA	0	0.0		PUFA
1	2.0	0.0	0.5	0.0	1	3	1		0|0|0|0|0		0	false	22-HDoHE	36.0	0	1	1	0	0.9079861111111112	false	0	22-HDoHE	0	0.0		PUFA
1	2.0	0.0	0.5	0.0	1	3	1		0|0|0|0|0		0	false	20-HEPE	36.0	0	1	1	0	0.9079861111111112	false	0	20-HEPE	0	0.0		PUFA
1	2.0	0.0	0.5	0.5	2	3	2		0|0|0|0|0		1	false	DHA	20.0	0	2	1	0	0.9083719135802468	false	0	DHA	0	0.5405405405405406	PUFA	PUFA
1	1.9	0.012334887334887334	0.5263157894736842	0.25	4	3	4		0|0|0|0|0		2	false	EPA	10.75	0	4	2	0	0.9087577160493827	false	0	EPA	254	0.2905405405405405	PUFA	PUFA
1	2.727272727272727	0.0	0.3666666666666667	0.5	2	4	2		0|0|0|0|0		1	false	desaturase	3.5	0	2	1	0	0.8813657407407408	false	0	desaturase	0	0.875	enzyme	enzyme
1	1.8333333333333333	0.0	0.5454545454545455	0.3333333333333333	3	3	3		0|0|0|0|0		0	false	ALA	14.0	0	3	3	0	0.9085648148148149	false	0	ALA	0	0.3783783783783784		PUFA
1	0.0	0.0	0.0	0.0	1	0	1		0|0|0|0|0		1	false	LOX-1	16.0	0	1	0	0	0.9239969135802468	false	0	LOX-1	0	0.0	receptor
1	0.0	0.0	0.0	0.0	1	0	1		0|0|0|0|0		1	false	IL-2	10.0	0	1	0	0	0.8072916666666666	false	0	IL-2	0	0.0	cytokine
1	0.0	0.0	0.0	0.0	1	0	1		0|0|0|0|0		1	false	IL-17A	10.0	0	1	0	0	0.8072916666666666	false	0	IL-17A	0	0.0	cytokine
1	0.0	0.0	0.0	0.0	1	0	1		0|0|0|0|0		1	false	IFN-y	10.0	0	1	0	0	0.8072916666666666	false	0	IFN-y	0	0.0	cytokine
1	1.0	0.752039627039627	1.0	0.0	10	1	10		0|0|0|0|0		7	false	CD4+ T cell	1.7	0	10	3	0	0.8348765432098766	false	0	CD4+ T cell	572712	0.1	immune cells	immune cell
1	1.75	0.13508713508713519	0.5714285714285714	0.0	2	2	2		0|0|0|0|0		1	false	MHC class II - MG-H1 presented	6.0	0	2	1	0	0.8520447530864197	false	0	MHC class II - MG-H1 presented	108920	0.5	molecular complex	molecular complex
1	1.75	0.13566988566988575	0.5714285714285714	0.0	2	2	2		0|0|0|0|0		1	false	MHC class II - MODIC presented	6.0	0	2	1	0	0.8520447530864197	false	0	MHC class II - MODIC presented	108932	0.5	molecular complex	molecular complex
1	1.75	0.13625263625263634	0.5714285714285714	0.0	2	2	2		0|0|0|0|0		1	false	MHC class II - CEL presented	6.0	0	2	1	0	0.8520447530864197	false	0	MHC class II - CEL presented	108944	0.5	molecular complex	molecular complex
1	1.75	0.13683538683538696	0.5714285714285714	0.0	2	2	2		0|0|0|0|0		1	false	MHC class II - MOLD presented	6.0	0	2	1	0	0.8520447530864197	false	0	MHC class II - MOLD presented	108956	0.5	molecular complex	molecular complex
1	1.75	0.13741813741813752	0.5714285714285714	0.0	2	2	2		0|0|0|0|0		1	false	MHC class II - argpyrimidine presented	6.0	0	2	1	0	0.8520447530864197	false	0	MHC class II - argpyrimidine presented	108968	0.5	molecular complex	molecular complex
1	1.75	0.1380008880008881	0.5714285714285714	0.0	2	2	2		0|0|0|0|0		1	false	MHC class II - CML presented	6.0	0	2	1	0	0.8520447530864197	false	0	MHC class II - CML presented	108980	0.5	molecular complex	molecular complex
1	1.75	0.1385836385836387	0.5714285714285714	0.0	2	2	2		0|0|0|0|0		1	false	MHC class II - pyralline presented	6.0	0	2	1	0	0.8520447530864197	false	0	MHC class II - pyralline presented	108992	0.5	molecular complex	molecular complex
1	2.4	0.3240440115440113	0.4166666666666667	0.0	2	3	2		0|0|0|0|0		1	false	MHC class II - MG-H1	2.0	0	2	1	0	0.871141975308642	false	0	MHC class II - MG-H1	135965	0.5	molecular complex	molecular complex
1	2.4	0.3245296370296368	0.4166666666666667	0.0	2	3	2		0|0|0|0|0		1	false	MHC class II - MODIC	2.0	0	2	1	0	0.871141975308642	false	0	MHC class II - MODIC	135975	0.5	molecular complex	molecular complex
1	2.4	0.32501526251526225	0.4166666666666667	0.0	2	3	2		0|0|0|0|0		1	false	MHC class II - CEL	2.0	0	2	1	0	0.871141975308642	false	0	MHC class II - CEL	135985	0.5	molecular complex	molecular complex
1	2.4	0.3255008880008877	0.4166666666666667	0.0	2	3	2		0|0|0|0|0		1	false	MHC class II - MOLD	2.0	0	2	1	0	0.871141975308642	false	0	MHC class II - MOLD	135995	0.5	molecular complex	molecular complex
1	2.4	0.3259865134865132	0.4166666666666667	0.0	2	3	2		0|0|0|0|0		1	false	MHC class II - argpyrimidine	2.0	0	2	1	0	0.871141975308642	false	0	MHC class II - argpyrimidine	136005	0.5	molecular complex	molecular complex
1	2.4	0.32647213897213867	0.4166666666666667	0.0	2	3	2		0|0|0|0|0		1	false	MHC class II - CML	2.0	0	2	1	0	0.871141975308642	false	0	MHC class II - CML	136015	0.5	molecular complex	molecular complex
1	2.4	0.3269577644577642	0.4166666666666667	0.0	2	3	2		0|0|0|0|0		1	false	MHC class II - pyralline	2.0	0	2	1	0	0.871141975308642	false	0	MHC class II - pyralline	136025	0.5	molecular complex	molecular complex
1	3.0	0.5073676323676317	0.3333333333333333	0.0	2	4	2	piechart: attributelist="enrichmentTermsIntegers" showlabels="false" colorlist="#a6cee3,#1f78b4,#b2df8a,#33a02c,#fb9a99"	1|1|1|0|1	positive regulation of cytosolic calcium ion concentration|MyD88 deficiency (TLR2/4)|IRAK4 deficiency (TLR2/4)||Regulation of TLR by endogenous ligand	1	false	SR-A - MG-H1 endocytosed	2.0	0	2	1	0	0.8921682098765432	false	0	SR-A - MG-H1 endocytosed	162894	0.5	molecular complex	molecular complex
1	3.0	0.507659007659007	0.3333333333333333	0.0	2	4	2		0|0|0|0|0		1	false	SR-A - MODIC endocytosed	2.0	0	2	1	0	0.8921682098765432	false	0	SR-A - MODIC endocytosed	162900	0.5	molecular complex	molecular complex
1	3.0	0.5079503829503823	0.3333333333333333	0.0	2	4	2		0|0|0|0|0		1	false	SR-A - CEL endocytosed	2.0	0	2	1	0	0.8921682098765432	false	0	SR-A - CEL endocytosed	162906	0.5	molecular complex	molecular complex
1	3.0	0.5082417582417575	0.3333333333333333	0.0	2	4	2	piechart: attributelist="enrichmentTermsIntegers" showlabels="false" colorlist="#a6cee3,#1f78b4,#b2df8a,#33a02c,#fb9a99"	0|0|0|1|0	|||intestinal cholesterol absorption	1	false	SR-A - MOLD endocytosed	2.0	0	2	1	0	0.8921682098765432	false	0	SR-A - MOLD endocytosed	162912	0.5	molecular complex	molecular complex
1	3.0	0.5085331335331329	0.3333333333333333	0.0	2	4	2		0|0|0|0|0		1	false	SR-A - argpyrimidine endocytosed	2.0	0	2	1	0	0.8921682098765432	false	0	SR-A - argpyrimidine endocytosed	162918	0.5	molecular complex	molecular complex
1	3.0	0.5088245088245081	0.3333333333333333	0.0	2	4	2		0|0|0|0|0		1	false	SR-A - CML endocytosed	2.0	0	2	1	0	0.8921682098765432	false	0	SR-A - CML endocytosed	162924	0.5	molecular complex	molecular complex
1	3.0	0.5091158841158835	0.3333333333333333	0.0	2	4	2		0|0|0|0|0		1	false	SR-A - pyrraline endocytosed	2.0	0	2	1	0	0.8921682098765432	false	0	SR-A - pyrraline endocytosed	162930	0.5	molecular complex	molecular complex
1	3.5714285714285716	0.6840381840381833	0.27999999999999997	0.0	2	5	2		0|0|0|0|0		1	false	SR-A - MG-H1	8.0	0	2	1	0	0.9151234567901234	false	0	SR-A - MG-H1	189686	0.5	molecular complex	molecular complex
1	3.5714285714285716	0.6840381840381833	0.27999999999999997	0.0	2	5	2		0|0|0|0|0		1	false	SR-A - MODIC	8.0	0	2	1	0	0.9151234567901234	false	0	SR-A - MODIC	189686	0.5	molecular complex	molecular complex
1	3.5714285714285716	0.6840381840381833	0.27999999999999997	0.0	2	5	2		0|0|0|0|0		1	false	SR-A - CEL	8.0	0	2	1	0	0.9151234567901234	false	0	SR-A - CEL	189686	0.5	molecular complex	molecular complex
1	3.5714285714285716	0.6840381840381833	0.27999999999999997	0.0	2	5	2		0|0|0|0|0		1	false	SR-A - MOLD	8.0	0	2	1	0	0.9151234567901234	false	0	SR-A - MOLD	189686	0.5	molecular complex	molecular complex
1	3.5714285714285716	0.6840381840381833	0.27999999999999997	0.0	2	5	2		0|0|0|0|0		1	false	SR-A - argpyrimidine	8.0	0	2	1	0	0.9151234567901234	false	0	SR-A - argpyrimidine	189686	0.5	molecular complex	molecular complex
1	3.5714285714285716	0.6840381840381833	0.27999999999999997	0.0	2	5	2		0|0|0|0|0		1	false	SR-A - CML	8.0	0	2	1	0	0.9151234567901234	false	0	SR-A - CML	189686	0.5	molecular complex	molecular complex
1	3.5714285714285716	0.6840381840381833	0.27999999999999997	0.0	2	5	2		0|0|0|0|0		1	false	SR-A - pyrraline	8.0	0	2	1	0	0.9151234567901234	false	0	SR-A - pyrraline	189686	0.5	molecular complex	molecular complex
1	2.90625	6.038850038850038	0.34408602150537637	0.0	14	6	14		0|0|0|0|0		7	false	SR-A	4.357142857142857	0	14	7	0	0.9400077160493827	false	0	SR-A	1514240	0.13428571428571429	receptor	receptor
1	1.0	0.051791273185504	1.0	0.0	2	1	2		0|0|0|0|0		1	false	Superoxide dimutase	12.5	0	2	1	0	0.921875	false	0	Superoxide dimutase	17040	0.5476190476190477	enzyme	enzyme
1	1.0	0.051791273185504	1.0	0.0	2	1	2		0|0|0|0|0		1	false	Catalase	12.5	0	2	1	0	0.921875	false	0	Catalase	17040	0.5476190476190477	enzyme	enzyme
1	0.0	0.0	0.0	0.0	2	0	2		0|0|0|0|0		2	false	NOS	13.0	0	2	0	0	0.9226466049382717	false	0	NOS	0	0.5714285714285714	enzyme
1	1.0	0.06287231287231286	1.0	0.0	2	1	2		0|0|0|0|0		1	false	OST48 - CML endocytosed	2.5	0	2	1	0	0.8753858024691358	false	0	OST48 - CML endocytosed	8950	0.5	molecular complex	molecular complex
1	1.5	0.23303548303548283	0.6666666666666666	0.0	2	2	2		0|0|0|0|0		1	false	OST48 - CML	3.5	0	2	1	0	0.9010416666666666	false	0	OST48 - CML	17774	0.5	molecular complex	molecular complex
1	8.780952380952382	0.4781724833808159	0.11388286334056398	0.0	5	16	5		0|0|0|0|0		1	false	OST48	5.4	0	5	4	0	0.9270833333333334	false	0	OST48	45079	0.24444444444444444	receptor	receptor
1	0.0	0.0	0.0	0.0	1	0	1		0|0|0|0|0		1	false	MAP JNK	2.0	0	1	0	0	0.8967978395061729	false	0	MAP JNK	0	0.0	protein
1	1.0	0.17322261072261072	1.0	0.0	2	1	2		0|0|0|0|0		1	false	CD36	8.5	0	2	1	0	0.9243827160493827	false	0	CD36	9015	0.5	receptor	receptor
1	1.0	0.011147159464467168	1.0	0.0	2	1	2		0|0|0|0|0		1	false	ROI	3.5	0	2	1	0	0.9010416666666666	false	0	ROI	3376	0.5	ROI	ROI
1	8.99047619047619	0.21907121843019245	0.11122881355932203	0.0	3	16	3		0|0|0|0|0		1	false	LF-L	7.666666666666667	0	3	2	0	0.925925925925926	false	0	LF-L	23285	0.37037037037037035	protein	protein
1	1.0	0.06355218855218854	1.0	0.0	2	1	2	piechart: attributelist="enrichmentTermsIntegers" showlabels="false" colorlist="#a6cee3,#1f78b4,#b2df8a,#33a02c,#fb9a99"	1|1|1|1|1	positive regulation of cytosolic calcium ion concentration|MyD88 deficiency (TLR2/4)|IRAK4 deficiency (TLR2/4)|intestinal cholesterol absorption|Regulation of TLR by endogenous ligand	1	false	FEEL-2 - CML endocytosed	2.5	0	2	1	0	0.8734567901234568	false	0	FEEL-2 - CML endocytosed	8964	0.5	molecular complex	molecular complex
1	1.5	0.2368233618233616	0.6666666666666666	0.0	2	2	2		0|0|0|0|0		1	false	FEEL-2 - CML	2.0	0	2	1	0	0.8991126543209877	false	0	FEEL-2 - CML	17980	0.5	molecular complex	molecular complex
1	2.0	0.40315009065009133	0.5	0.0	2	3	2		0|0|0|0|0		1	false	FEEL-2	9.0	0	2	1	0	0.9251543209876544	false	0	FEEL-2	26853	0.5	receptor	receptor
1	0.0	0.0	0.0	0.0	3	0	3		0|0|0|0|0		3	false	CML degradation	2.0	0	3	0	0	0.8501157407407408	false	0	CML degradation	0	0.3333333333333333	process
1	1.0	0.06394068894068893	1.0	0.0	2	1	2		0|0|0|0|0		1	false	FEEL-1 - CML endocytosed	2.5	0	2	1	0	0.8734567901234568	false	0	FEEL-1 - CML endocytosed	8972	0.5	molecular complex	molecular complex
1	1.5	0.23721186221186205	0.6666666666666666	0.0	2	2	2		0|0|0|0|0		1	false	FEEL-1 - CML	2.0	0	2	1	0	0.8991126543209877	false	0	FEEL-1 - CML	17988	0.5	molecular complex	molecular complex
1	2.0	0.40315009065009133	0.5	0.0	2	3	2		0|0|0|0|0		1	false	FEEL-1	9.0	0	2	1	0	0.9251543209876544	false	0	FEEL-1	26853	0.5	receptor	receptor
1	1.125	1.5878947056030415	0.8888888888888888	0.0031746031746031746	36	2	36		0|0|0|0|0		29	false	TRPV1	1.9444444444444444	0	36	7	0	0.935570987654321	false	0	TRPV1	141026	0.03968253968253968	ion channel	ion channel
1	0.0	0.0	0.0	0.0	2	0	2		0|0|0|0|0		2	false	MAPK	13.0	0	2	0	0	0.9226466049382717	false	0	MAPK	0	0.5714285714285714	protein
1	0.0	0.0	0.0	0.0	1	0	1		0|0|0|0|0		1	false	p53	21.0	0	1	0	0	0.9211033950617283	false	0	p53	0	0.0	protein
1	0.0	0.0	0.0	0.0	1	0	1		0|0|0|0|0		1	false	ERK1/2	21.0	0	1	0	0	0.9211033950617283	false	0	ERK1/2	0	0.0	protein
1	8.169811320754716	0.0	0.12240184757505775	0.0	1	15	1		0|0|0|0|0		0	false	lymphocyte	21.0	0	1	1	0	0.9211033950617283	false	0	lymphocyte	0	0.0		immune cell
1	0.0	0.0	0.0	0.0	2	0	2		0|0|0|0|0		2	false	IL-6	20.5	0	2	0	0	0.9110725308641976	false	0	IL-6	0	0.5131578947368421	cytokine
1	0.0	0.0	0.0	0.0	1	0	1		0|0|0|0|0		1	false	IL-1	5.0	0	1	0	0	0.8966049382716049	false	0	IL-1	0	0.0	cytokine
1	1.0	0.0	1.0	0.0	1	1	1		0|0|0|0|0		0	false	mononuclear phagocyte	3.0	0	1	1	0	0.9010416666666666	false	0	mononuclear phagocyte	0	0.0		immune cell
1	8.09433962264151	0.0	0.12354312354312354	0.5	2	15	2		0|0|0|0|0		0	false	HMGB1 (amphoterin)	28.5	0	2	2	0	0.9282407407407407	false	0	HMGB1 (amphoterin)	0	0.5277777777777778		protein
1	8.169811320754716	0.0	0.12240184757505775	0.0	1	15	1		0|0|0|0|0		0	false	ABPP	21.0	0	1	1	0	0.9211033950617283	false	0	ABPP	0	0.0		peptide
1	0.0	0.0	0.0	0.16666666666666666	3	0	3		0|0|0|0|0		3	false	TNF-a	19.333333333333332	0	3	0	0	0.9286265432098766	false	0	TNF-a	0	0.35185185185185186	cytokine
1	8.19047619047619	0.8963467473884131	0.12209302325581396	0.0	7	15	7	piechart: attributelist="enrichmentTermsIntegers" showlabels="false" colorlist="#a6cee3,#1f78b4,#b2df8a,#33a02c,#fb9a99"	1|0|0|0|0	positive regulation of cytosolic calcium ion concentration	3	false	NF-kB	6.4	0	7	4	1	0.9241898148148149	false	0	NF-kB	157054	0.24545454545454545	trascription factor	trascription factor
1	0.0	0.0	0.0	0.0	4	0	4		0|0|0|0|0		4	false	ROS	2.25	0	4	0	0	0.8996913580246912	false	0	ROS	0	0.4166666666666667	ROS
1	0.0	0.0	0.0	0.0	1	0	1		0|0|0|0|0		1	false	AGER-1	16.0	0	1	0	0	0.9239969135802468	false	0	AGER-1	0	0.0	receptor
1	0.0	0.0	0.0	0.0	1	0	1		0|0|0|0|0		1	false	sRAGE	16.0	0	1	0	0	0.9239969135802468	false	0	sRAGE	0	0.0	receptor
1	7.238095238095238	8.895008952941652	0.1381578947368421	0.007142857142857143	23	14	23		0|0|0|0|0		13	false	RAGE	5.333333333333333	0	23	10	1	0.9486882716049383	false	0	RAGE	1198997	0.07881773399014778	receptor	receptor
1	4.509433962264151	0.0	0.22175732217573224	0.0	7	11	7		0|0|0|0|0		0	false	ribose	9.857142857142858	0	7	7	0	0.9120370370370371	false	0	ribose	0	0.36904761904761907		monosaccharide
1	4.509433962264151	0.0	0.22175732217573224	0.0	7	11	7		0|0|0|0|0		0	false	lipid	9.857142857142858	0	7	7	0	0.9120370370370371	false	0	lipid	0	0.36904761904761907		lipid
1	4.628571428571429	2.672541498743427	0.21604938271604937	0.006535947712418301	18	10	18		0|0|0|0|0		7	false	glyceraldehyde	5.222222222222222	0	18	11	0	0.9315200617283951	false	0	glyceraldehyde	380436	0.24691358024691357	reactive carbonyl	reactive carbonyl
1	4.9904761904761905	1.5458385008865752	0.20038167938931298	0.0	10	10	10		0|0|0|0|0		5	false	3-deoxyglucosone	7.5	0	10	5	0	0.9320987654320988	false	0	3-deoxyglucosone	300465	0.2708333333333333	reactive carbonyl	reactive carbonyl
1	4.5	0.3954974423724417	0.2222222222222222	0.0	8	8	8		0|0|0|0|0		5	false	1-deoxyglucosone	7.0	0	8	3	0	0.9048996913580246	false	0	1-deoxyglucosone	110716	0.42857142857142855	reactive carbonyl	reactive carbonyl
1	5.142857142857143	1.2021642086545923	0.19444444444444442	0.0	8	10	8		0|0|0|0|0		5	false	glycolaldehyde	8.375	0	8	3	0	0.9313271604938271	false	0	glycolaldehyde	218121	0.3072916666666667	reactive carbonyl	reactive carbonyl
1	6.285714285714286	2.3621603023045337	0.1590909090909091	0.00909090909090909	11	13	11		0|0|0|0|0		6	false	methylglyoxal	6.363636363636363	0	11	5	0	0.92554012345679	false	0	methylglyoxal	675219	0.3465909090909091	reactive carbonyl	reactive carbonyl
1	5.066666666666666	1.2680393057796893	0.19736842105263158	0.0	9	10	9		0|0|0|0|0		5	false	glyoxal	7.888888888888889	0	9	4	0	0.9317129629629629	false	0	glyoxal	221225	0.28703703703703703	reactive carbonyl	reactive carbonyl
1	0.0	0.0	0.0	0.0	5	0	5		0|0|0|0|0		5	false	diacetyl	8.2	0	5	0	0	0.8904320987654322	false	0	diacetyl	0	0.6545454545454545	reactive carbonyl
1	4.509433962264151	0.0	0.22175732217573224	0.0	7	11	7		0|0|0|0|0		0	false	aldimin	9.857142857142858	0	7	7	0	0.9120370370370371	false	0	aldimin	0	0.36904761904761907		aldimin
1	0.0	0.0	0.0	0.0	3	0	3		0|0|0|0|0		3	false	pentosidine	16.0	0	3	0	0	0.9106867283950617	false	0	pentosidine	0	0.625	AGE
1	5.6571428571428575	1.3861614702960838	0.17676767676767677	0.0	6	12	6		0|0|0|0|0		4	false	argpyrimidine	17.0	0	6	2	0	0.9446373456790123	false	0	argpyrimidine	356052	0.34782608695652173	AGE	AGE
1	0.0	0.0	0.0	0.0	3	0	3		0|0|0|0|0		3	false	3DG-H1	18.666666666666668	0	3	0	0	0.9110725308641976	false	0	3DG-H1	0	0.6794871794871795	AGE
1	5.6571428571428575	0.6805887132810208	0.17676767676767677	0.0	5	12	5		0|0|0|0|0		3	false	MG-H1	16.8	0	5	2	0	0.9440586419753088	false	0	MG-H1	195520	0.3511111111111111	AGE	AGE
1	0.0	0.0	0.0	0.0	3	0	3		0|0|0|0|0		3	false	DOPDIC	18.666666666666668	0	3	0	0	0.9110725308641976	false	0	DOPDIC	0	0.6794871794871795	AGE
1	0.0	0.0	0.0	0.0	5	0	5		0|0|0|0|0		5	false	DOGDIC	14.8	0	5	0	0	0.911844135802469	false	0	DOGDIC	0	0.5307692307692308	AGE
1	0.0	0.0	0.0	0.0	5	0	5		0|0|0|0|0		5	false	GODIC	14.6	0	5	0	0	0.911844135802469	false	0	GODIC	0	0.5230769230769231	AGE
1	3.8181818181818183	0.8228861416361403	0.2619047619047619	0.0	5	7	5		0|0|0|0|0		4	false	MODIC	16.2	0	5	1	0	0.9241898148148149	false	0	MODIC	254847	0.46060606060606063	AGE	AGE
1	8.17142857142857	0.3611337469510555	0.12237762237762238	0.0	4	15	4		0|0|0|0|0		3	false	GLUCOLD	19.25	0	4	1	0	0.9315200617283951	false	0	GLUCOLD	58020	0.46794871794871795	AGE	AGE
1	0.0	0.0	0.0	0.0	5	0	5		0|0|0|0|0		5	false	DOLD	14.8	0	5	0	0	0.911844135802469	false	0	DOLD	0	0.5307692307692308	AGE
1	8.17142857142857	0.5029583308429458	0.12237762237762238	0.0	5	15	5		0|0|0|0|0		4	false	GOLD	15.2	0	5	1	0	0.9315200617283951	false	0	GOLD	80339	0.3837837837837838	AGE	AGE
1	5.6571428571428575	0.6805887132810208	0.17676767676767677	0.0	5	12	5		0|0|0|0|0		3	false	MOLD	16.8	0	5	2	0	0.9440586419753088	false	0	MOLD	195520	0.3511111111111111	AGE	AGE
1	3.8181818181818183	0.7915903540903533	0.2619047619047619	0.0	5	7	5		0|0|0|0|0		4	false	pyrraline	14.0	0	5	1	0	0.923804012345679	false	0	pyrraline	233700	0.41935483870967744	AGE	AGE
1	0.0	0.0	0.0	0.0	4	0	4		0|0|0|0|0		4	false	CMA	16.25	0	4	0	0	0.9114583333333334	false	0	CMA	0	0.5865384615384616	AGE
1	0.0	0.0	0.0	0.0	3	0	3		0|0|0|0|0		3	false	CEA	18.666666666666668	0	3	0	0	0.9110725308641976	false	0	CEA	0	0.6794871794871795	AGE
1	5.6571428571428575	0.6805887132810208	0.17676767676767677	0.0	5	12	5		0|0|0|0|0		3	false	CEL	16.8	0	5	2	0	0.9440586419753088	false	0	CEL	195520	0.3511111111111111	AGE	AGE
1	4.3619047619047615	5.126795088814313	0.2292576419213974	0.0125	16	9	16		0|0|0|0|0		6	false	CML	7.625	0	16	10	0	0.9515817901234568	false	0	CML	657139	0.12971698113207547	AGE	AGE
1	4.771428571428571	0.6583365441538516	0.2095808383233533	0.15	5	9	5		0|0|0|0|0		3	false	HbA1c	18.6	0	5	2	0	0.9419367283950617	false	0	HbA1c	64820	0.34074074074074073	AGE	AGE
1	5.552380952380952	0.0	0.18010291595197256	0.5	2	11	2		0|0|0|0|0		1	false	fructose-1-phosphate	14.0	0	2	1	0	0.9076003086419754	false	0	fructose-1-phosphate	0	0.5384615384615384	carbonyl compound	carbonyl compound
1	5.283018867924528	0.0	0.1892857142857143	0.3333333333333333	3	11	3		0|0|0|0|0		1	false	glyceraldehyde-3-phosphate	13.0	0	3	2	0	0.9085648148148149	false	0	glyceraldehyde-3-phosphate	0	0.4482758620689655	carbonyl compound	carbonyl compound
1	3.9904761904761905	0.014860139860139857	0.25059665871121717	0.0029239766081871343	19	10	19		0|0|0|0|0		1	false	Fru-AGE	5.052631578947368	0	19	18	0	0.9340277777777778	false	0	Fru-AGE	2223	0.18899521531100477	Heyns product	Amadori product
1	0.0	0.0	0.0	0.0	1	0	1		0|0|0|0|0		1	false	NAD+	4.0	0	1	0	0	0.8622685185185186	false	0	NAD+	0	0.0	coenzyme
1	5.90566037735849	0.0	0.16932907348242812	0.0	1	11	1		0|0|0|0|0		0	false	NADH	4.0	0	1	1	0	0.8622685185185186	false	0	NADH	0	0.0		coenzyme
1	4.9523809523809526	8.379516317016318	0.20192307692307693	0.0	4	10	4		0|0|0|0|0		2	false	sorbitol dehydrogenase	3.5	0	4	2	0	0.8898533950617283	false	0	sorbitol dehydrogenase	1404668	0.25	enzyme	enzyme
1	5.885714285714286	7.1938616938616935	0.1699029126213592	0.0	2	11	2		0|0|0|0|0		1	false	sorbitol	4.0	0	2	1	0	0.8844521604938271	false	0	sorbitol	1120175	0.5	polyalcohol	polyalcohol
1	0.0	0.0	0.0	0.0	1	0	1		0|0|0|0|0		1	false	NADP+	4.0	0	1	0	0	0.8827160493827161	false	0	NADP+	0	0.0	coenzyme
1	7.6	6.339475810870042	0.13157894736842105	0.0	3	13	3		0|0|0|0|0		1	false	NADPH	9.666666666666666	0	3	2	0	0.925733024691358	false	0	NADPH	885709	0.3611111111111111	coenzyme	coenzyme
1	6.742857142857143	6.81993006993007	0.1483050847457627	0.0	4	12	4		0|0|0|0|0		2	false	Aldose reductase	4.0	0	4	2	0	0.910300925925926	false	0	Aldose reductase	996989	0.25	enzyme	enzyme
1	3.980952380952381	0.7272727272727272	0.2511961722488038	0.0029239766081871343	19	9	19		0|0|0|0|0		1	false	Glu-AGE	4.947368421052632	0	19	18	0	0.9322916666666666	false	0	Glu-AGE	109008	0.2026315789473684	Amadori product	Heyns product
1	4.895238095238096	0.15933372183372183	0.20428015564202334	0.0	2	10	2		0|0|0|0|0		1	false	D-glucosylamine	11.5	0	2	1	0	0.9091435185185185	false	0	D-glucosylamine	8975	0.5	early glycation product	early glycation product
1	4.095238095238095	8.706196581196581	0.24418604651162792	0.011111111111111112	10	9	10		0|0|0|0|0		1	false	D-fructose	7.9	0	10	9	0	0.9147376543209877	false	0	D-fructose	1530590	0.23666666666666666	reducing sugar	monosaccharide
1	4.742857142857143	0.49222999222999225	0.21084337349397592	0.0	4	9	4		0|0|0|0|0		2	false	carbinolamine intermediate	10.25	0	4	2	0	0.9133873456790123	false	0	carbinolamine intermediate	29332	0.30833333333333335	Schiff base from ketose	Schiff base from ketose
1	3.9158878504672896	0.0	0.2553699284009547	0.022222222222222223	10	9	10		0|0|0|0|0		0	false	D-glucose	8.0	0	10	10	0	0.9151234567901234	false	0	D-glucose	0	0.23548387096774193		monosaccharide
