# Supplementary material for: Navigating the Intersection of Glycemic Control and Fertility: A Network Perspective
Source: Int J Mol Sci. 2024 Sep 16;25(18):9967. doi: 10.3390/ijms25189967 (PMC11432572; doi:10.3390/ijms25189967)
Supplement: Supplementary file 1 [file ijms-25-09967-s001.zip › Supplementary 5.csv]

__mclCluster	EdgeBetweenness	interaction	name	Notes	Outcome	path length	References	selected	shared interaction	shared name
1	1107.0	regulates	Temperature variation (regulates) TRPV1				Ramal-Sanchez M 2021	false	regulates	Temperature variation (regulates) TRPV1
1	1125.0	regulates	pH variation (regulates) TRPV1				Ramal-Sanchez M 2021	false	regulates	pH variation (regulates) TRPV1
1	200.5	regulates	F-actin depolymerization (regulates) chemotaxis				Ramal-Sanchez M 2021	false	regulates	F-actin depolymerization (regulates) chemotaxis
1	4883.0	opens	membrane depolarization wave (opens) VOCC				Ramal-Sanchez M 2021	false	opens	membrane depolarization wave (opens) VOCC
1	1233.0	binds	cholesterol (binds) TRPV1				Ramal-Sanchez M 2021	false	binds	cholesterol (binds) TRPV1
1	208.5	regulates	Ca++ (regulates) F-actin depolymerization				Ramal-Sanchez M 2021	false	regulates	Ca++ (regulates) F-actin depolymerization
1	139.0	enters	Ca++ (enters) VOCC				Ramal-Sanchez M 2021	false	enters	Ca++ (enters) VOCC
1	1042.5	enters	Ca++ (enters) TRPV1				Ramal-Sanchez M 2021, Rajchgot T et al. 2019, Lam D et al., 2018, Bestall SM et al, 2018, Chen CY et al. 2022	false	enters	Ca++ (enters) TRPV1
1	1269.0	binds	PEA (binds) TRPV1		endogenous activation of TRPV1		Ramal-Sanchez M et al 2021	false	binds	PEA (binds) TRPV1
1	1287.0	binds	AEA (binds) TRPV1		endogenous activation of TRPV1		Ramal-Sanchez M et al 2021	false	binds	AEA (binds) TRPV1
1	1305.0	binds	OEA (binds) TRPV1		endogenous activation of TRPV1		Ramal-Sanchez M et al 2021	false	binds	OEA (binds) TRPV1
1	18.0	binds	nerve growth factors (binds) TRPV1		endogenous activation of TRPV1		Ramal-Sanchez M et al 2021	false	binds	nerve growth factors (binds) TRPV1
1	36.0	binds	prostaglandin (binds) TRPV1		endogenous activation of TRPV1		Ramal-Sanchez M et al 2021	false	binds	prostaglandin (binds) TRPV1
1	54.0	binds	miRNA (binds) TRPV1		endogenous activation of TRPV1		Ramal-Sanchez M et al 2021	false	binds	miRNA (binds) TRPV1
1	63.0	binds	vitamin D (binds) TRPV1		endogenous activation of TRPV1		Ramal-Sanchez M et al 2021	false	binds	vitamin D (binds) TRPV1
1	72.0	binds	DAG (binds) TRPV1		endogenous activation of TRPV1		Ramal-Sanchez M et al 2021	false	binds	DAG (binds) TRPV1
1	81.0	binds	LPA (binds) TRPV1		endogenous activation of TRPV1		Ramal-Sanchez M et al 2021	false	binds	LPA (binds) TRPV1
1	90.0	binds	hydrogen sulfide (binds) TRPV1		endogenous activation of TRPV1		Ramal-Sanchez M et al 2021	false	binds	hydrogen sulfide (binds) TRPV1
1	99.0	binds	nictric oxide (binds) TRPV1		endogenous activation of TRPV1		Ramal-Sanchez M et al 2021	false	binds	nictric oxide (binds) TRPV1
1	108.0	binds	adenosine (binds) TRPV1		endogenous activation of TRPV1		Ramal-Sanchez M et al 2021	false	binds	adenosine (binds) TRPV1
1	117.0	binds	oxytocin (binds) TRPV1		endogenous activation of TRPV1		Ramal-Sanchez M et al 2021	false	binds	oxytocin (binds) TRPV1
1	126.0	binds	13-HODE (binds) TRPV1		endogenous activation of TRPV1		Ramal-Sanchez M et al 2021	false	binds	13-HODE (binds) TRPV1
1	135.0	binds	9-HODE (binds) TRPV1		endogenous activation of TRPV1		Ramal-Sanchez M et al 2021	false	binds	9-HODE (binds) TRPV1
1	144.0	binds	AA (binds) TRPV1		endogenous activation of TRPV1		Ramal-Sanchez M et al 2021	false	binds	AA (binds) TRPV1
1	153.0	binds	y-linoleic acid (binds) TRPV1		endogenous activation of TRPV1		Ramal-Sanchez M et al 2021	false	binds	y-linoleic acid (binds) TRPV1
1	162.0	binds	LA (binds) TRPV1		endogenous activation of TRPV1		Ramal-Sanchez M et al 2021	false	binds	LA (binds) TRPV1
1	171.0	binds	22-HDoHE (binds) TRPV1		endogenous activation of TRPV1		Ramal-Sanchez M et al 2021	false	binds	22-HDoHE (binds) TRPV1
1	180.0	binds	20-HEPE (binds) TRPV1		endogenous activation of TRPV1		Ramal-Sanchez M et al 2021	false	binds	20-HEPE (binds) TRPV1
1	189.0	binds	DHA (binds) TRPV1		endogenous activation of TRPV1		Ramal-Sanchez M et al 2021	false	binds	DHA (binds) TRPV1
1	69.0	elongates	EPA (elongates) DHA				Burdge GC et al. 2002	false	elongates	EPA (elongates) DHA
1	405.0	binds	EPA (binds) TRPV1		endogenous activation of TRPV1		Ramal-Sanchez M et al 2021	false	binds	EPA (binds) TRPV1
1	253.0	synthetizes	desaturase (synthetizes) EPA				Burdge GC et al. 2002	false	synthetizes	desaturase (synthetizes) EPA
1	48.0	elongates	ALA (elongates) EPA				Burdge GC et al. 2002	false	elongates	ALA (elongates) EPA
1	24.0	activates	ALA (activates ) desaturase				Burdge GC et al. 2002	false	activates	ALA (activates ) desaturase
1	216.0	binds	ALA (binds) TRPV1		endogenous activation of TRPV1		Ramal-Sanchez M et al 2021	false	binds	ALA (binds) TRPV1
1	5191.0	regulates	CD4+ T cell (regulates) IL-2				Heilmann et al., 2014	false	regulates	CD4+ T cell (regulates) IL-2
1	5191.0	regulates	CD4+ T cell (regulates) IL-17A				Heilmann et al., 2014	false	regulates	CD4+ T cell (regulates) IL-17A
1	5191.0	regulates	CD4+ T cell (regulates) IFN-y				Heilmann et al., 2014	false	regulates	CD4+ T cell (regulates) IFN-y
1	2901.7142857142876	activates	MHC class II - MG-H1 presented (activates) CD4+ T cell		In APC cells such as dedndric cells		Heilmann et al., 2014	false	activates	MHC class II - MG-H1 presented (activates) CD4+ T cell
1	2917.714285714288	activates	MHC class II - MODIC presented (activates) CD4+ T cell		In APC cells such as dedndric cells		Heilmann et al., 2014	false	activates	MHC class II - MODIC presented (activates) CD4+ T cell
1	2933.714285714288	activates	MHC class II - CEL presented (activates) CD4+ T cell		In APC cells such as dedndric cells		Heilmann et al., 2014	false	activates	MHC class II - CEL presented (activates) CD4+ T cell
1	2949.714285714288	activates	MHC class II - MOLD presented (activates) CD4+ T cell		In APC cells such as dedndric cells		Heilmann et al., 2014	false	activates	MHC class II - MOLD presented (activates) CD4+ T cell
1	2965.714285714288	activates	MHC class II - argpyrimidine presented (activates) CD4+ T cell		In APC cells such as dedndric cells		Heilmann et al., 2014	false	activates	MHC class II - argpyrimidine presented (activates) CD4+ T cell
1	2981.714285714288	activates	MHC class II - CML presented (activates) CD4+ T cell		In APC cells such as dedndric cells		Heilmann et al., 2014	false	activates	MHC class II - CML presented (activates) CD4+ T cell
1	2997.7142857142885	activates	MHC class II - pyralline presented (activates) CD4+ T cell		In APC cells such as dedndric cells		Heilmann et al., 2014	false	activates	MHC class II - pyralline presented (activates) CD4+ T cell
1	6857.714285714281	presents antigen	MHC class II - MG-H1 (presents antigen) MHC class II - MG-H1 presented		In APC cells such as dedndric cells		Heilmann et al., 2014	false	presents antigen	MHC class II - MG-H1 (presents antigen) MHC class II - MG-H1 presented
1	6872.714285714281	presents antigen	MHC class II - MODIC (presents antigen) MHC class II - MODIC presented		In APC cells such as dedndric cells		Heilmann et al., 2014	false	presents antigen	MHC class II - MODIC (presents antigen) MHC class II - MODIC presented
1	6887.714285714281	presents antigen	MHC class II - CEL (presents antigen) MHC class II - CEL presented		In APC cells such as dedndric cells		Heilmann et al., 2014	false	presents antigen	MHC class II - CEL (presents antigen) MHC class II - CEL presented
1	6902.71428571428	presents antigen	MHC class II - MOLD (presents antigen) MHC class II - MOLD presented		In APC cells such as dedndric cells		Heilmann et al., 2014	false	presents antigen	MHC class II - MOLD (presents antigen) MHC class II - MOLD presented
1	6917.71428571428	presents antigen	MHC class II - argpyrimidine (presents antigen) MHC class II - argpyrimidine presented		In APC cells such as dedndric cells		Heilmann et al., 2014	false	presents antigen	MHC class II - argpyrimidine (presents antigen) MHC class II - argpyrimidine presented
1	6932.71428571428	presents antigen	MHC class II - CML (presents antigen) MHC class II - CML presented		In APC cells such as dedndric cells		Heilmann et al., 2014	false	presents antigen	MHC class II - CML (presents antigen) MHC class II - CML presented
1	6947.71428571428	presents antigen	MHC class II - pyralline (presents antigen) MHC class II - pyralline presented		In APC cells such as dedndric cells		Heilmann et al., 2014	false	presents antigen	MHC class II - pyralline (presents antigen) MHC class II - pyralline presented
1	10711.714285714272	becomes	SR-A - MG-H1 endocytosed (becomes) MHC class II - MG-H1		In APC cells such as dedndric cells		Heilmann et al., 2014	false	becomes	SR-A - MG-H1 endocytosed (becomes) MHC class II - MG-H1
1	10723.714285714272	becomes	SR-A - MODIC endocytosed (becomes) MHC class II - MODIC		In APC cells such as dedndric cells		Heilmann et al., 2014	false	becomes	SR-A - MODIC endocytosed (becomes) MHC class II - MODIC
1	10735.714285714272	becomes	SR-A - CEL endocytosed (becomes) MHC class II - CEL		In APC cells such as dedndric cells		Heilmann et al., 2014	false	becomes	SR-A - CEL endocytosed (becomes) MHC class II - CEL
1	10747.714285714272	becomes	SR-A - MOLD endocytosed (becomes) MHC class II - MOLD		In APC cells such as dedndric cells		Heilmann et al., 2014	false	becomes	SR-A - MOLD endocytosed (becomes) MHC class II - MOLD
1	10759.714285714272	becomes	SR-A - argpyrimidine endocytosed (becomes) MHC class II - argpyrimidine		In APC cells such as dedndric cells		Heilmann et al., 2014	false	becomes	SR-A - argpyrimidine endocytosed (becomes) MHC class II - argpyrimidine
1	10771.714285714272	becomes	SR-A - CML endocytosed (becomes) MHC class II - CML		In APC cells such as dedndric cells		Heilmann et al., 2014	false	becomes	SR-A - CML endocytosed (becomes) MHC class II - CML
1	10783.714285714272	becomes	SR-A - pyrraline endocytosed (becomes) MHC class II - pyralline		In APC cells such as dedndric cells		Heilmann et al., 2014	false	becomes	SR-A - pyrraline endocytosed (becomes) MHC class II - pyralline
1	14442.71428571427	undergoes endocytosis	SR-A - MG-H1 (undergoes endocytosis) SR-A - MG-H1 endocytosed		In APC cells such as dedndric cells		Heilmann et al., 2014	false	undergoes endocytosis	SR-A - MG-H1 (undergoes endocytosis) SR-A - MG-H1 endocytosed
1	14449.71428571427	undergoes endocytosis	SR-A - MODIC (undergoes endocytosis) SR-A - MODIC endocytosed		In APC cells such as dedndric cells		Heilmann et al., 2014	false	undergoes endocytosis	SR-A - MODIC (undergoes endocytosis) SR-A - MODIC endocytosed
1	14456.71428571427	undergoes endocytosis	SR-A - CEL (undergoes endocytosis) SR-A - CEL endocytosed		In APC cells such as dedndric cells		Heilmann et al., 2014	false	undergoes endocytosis	SR-A - CEL (undergoes endocytosis) SR-A - CEL endocytosed
1	14463.71428571427	undergoes endocytosis	SR-A - MOLD (undergoes endocytosis) SR-A - MOLD endocytosed		In APC cells such as dedndric cells		Heilmann et al., 2014	false	undergoes endocytosis	SR-A - MOLD (undergoes endocytosis) SR-A - MOLD endocytosed
1	14470.71428571427	undergoes endocytosis	SR-A - argpyrimidine (undergoes endocytosis) SR-A - argpyrimidine endocytosed		In APC cells such as dedndric cells		Heilmann et al., 2014	false	undergoes endocytosis	SR-A - argpyrimidine (undergoes endocytosis) SR-A - argpyrimidine endocytosed
1	14477.71428571427	undergoes endocytosis	SR-A - CML (undergoes endocytosis) SR-A - CML endocytosed		In APC cells such as dedndric cells		Heilmann et al., 2014	false	undergoes endocytosis	SR-A - CML (undergoes endocytosis) SR-A - CML endocytosed
1	14484.71428571427	undergoes endocytosis	SR-A - pyrraline (undergoes endocytosis) SR-A - pyrraline endocytosed		In APC cells such as dedndric cells		Heilmann et al., 2014	false	undergoes endocytosis	SR-A - pyrraline (undergoes endocytosis) SR-A - pyrraline endocytosed
1	18029.71428571428	becomes	SR-A (becomes) SR-A - MG-H1		In APC cells such as dedndric cells		Heilmann et al., 2014	false	becomes	SR-A (becomes) SR-A - MG-H1
1	18029.71428571428	becomes	SR-A (becomes) SR-A - MODIC		In APC cells such as dedndric cells		Heilmann et al., 2014	false	becomes	SR-A (becomes) SR-A - MODIC
1	18029.71428571428	becomes	SR-A (becomes) SR-A - CEL		In APC cells such as dedndric cells		Heilmann et al., 2014	false	becomes	SR-A (becomes) SR-A - CEL
1	18029.71428571428	becomes	SR-A (becomes) SR-A - MOLD		In APC cells such as dedndric cells		Heilmann et al., 2014	false	becomes	SR-A (becomes) SR-A - MOLD
1	18029.71428571428	becomes	SR-A (becomes) SR-A - argpyrimidine		In APC cells such as dedndric cells		Heilmann et al., 2014	false	becomes	SR-A (becomes) SR-A - argpyrimidine
1	18029.71428571428	becomes	SR-A (becomes) SR-A - CML		In APC cells such as dedndric cells		Heilmann et al., 2014	false	becomes	SR-A (becomes) SR-A - CML
1	18029.71428571428	becomes	SR-A (becomes) SR-A - pyrraline		In APC cells such as dedndric cells		Heilmann et al., 2014	false	becomes	SR-A (becomes) SR-A - pyrraline
1	1125.4858974358983	synthetizes	Superoxide dimutase (synthetizes) ROS				Ren et al., 2017	false	synthetizes	Superoxide dimutase (synthetizes) ROS
1	1126.4858974358983	synthetizes	Catalase (synthetizes) ROS				Ren et al., 2017	false	synthetizes	Catalase (synthetizes) ROS
1	1356.6666666666665	allows	OST48 - CML endocytosed (allows) CML degradation		Endocytosis and degradation of AGE, Abolished NF-kB activity, Drecease MAPK activity, Activity reduction NOS		Lu et al., 2004	false	allows	OST48 - CML endocytosed (allows) CML degradation
1	4924.666666666663	undergoes endocytosis	OST48 - CML (undergoes endocytosis) OST48 - CML endocytosed		Endocytosis and degradation of AGE, Abolished NF-kB activity, Drecease MAPK activity, Activity reduction NOS		Lu et al., 2004	false	undergoes endocytosis	OST48 - CML (undergoes endocytosis) OST48 - CML endocytosed
1	475.1444444444452	regulates	OST48 (regulates) NOS				Ren et al., 2017	false	regulates	OST48 (regulates) NOS
1	475.1444444444452	regulates	OST48 (regulates) MAPK				Jinnouchi et al., 1998	false	regulates	OST48 (regulates) MAPK
1	7250.572222222214	regulates	OST48 (regulates) NF-kB				Kislinger et al., 1999	false	regulates	OST48 (regulates) NF-kB
1	8365.66666666668	becomes	OST48 (becomes) OST48 - CML		Endocytosis and degradation of AGE, Abolished NF-kB activity, Drecease MAPK activity, Activity reduction NOS		Lu et al., 2004	false	becomes	OST48 (becomes) OST48 - CML
1	3633.0	activates	CD36 (activates ) MAP JNK				Lu et al., 2004	false	activates	CD36 (activates ) MAP JNK
1	296.542307692308	activates	ROI (activates ) ROS				Ohgami et al., 2001	false	activates	ROI (activates ) ROS
1	7854.572222222212	activates	LF-L (activates ) NF-kB				Lu et al., 2004	false	activates	LF-L (activates ) NF-kB
1	3796.5423076923134	activates	LF-L (activates ) ROI				Ohgami et al., 2001	false	activates	LF-L (activates ) ROI
1	1377.6666666666665	allows	FEEL-2 - CML endocytosed (allows) CML degradation				Tamura et al., 2003	false	allows	FEEL-2 - CML endocytosed (allows) CML degradation
1	5016.666666666663	undergoes endocytosis	FEEL-2 - CML (undergoes endocytosis) FEEL-2 - CML endocytosed				Tamura et al., 2003	false	undergoes endocytosis	FEEL-2 - CML (undergoes endocytosis) FEEL-2 - CML endocytosed
1	8514.666666666682	becomes	FEEL-2 (becomes) FEEL-2 - CML				Tamura et al., 2003	false	becomes	FEEL-2 (becomes) FEEL-2 - CML
1	1389.6666666666667	allows	FEEL-1 - CML endocytosed (allows) CML degradation				Tamura et al., 2003	false	allows	FEEL-1 - CML endocytosed (allows) CML degradation
1	5032.666666666663	undergoes endocytosis	FEEL-1 - CML (undergoes endocytosis) FEEL-1 - CML endocytosed				Tamura et al., 2003	false	undergoes endocytosis	FEEL-1 - CML (undergoes endocytosis) FEEL-1 - CML endocytosed
1	8526.666666666682	becomes	FEEL-1 (becomes) FEEL-1 - CML				Tamura et al., 2003	false	becomes	FEEL-1 (becomes) FEEL-1 - CML
1	4887.0	regulates	TRPV1 (regulates) osmolarity		TRPV1 is also recognized as a sensor for hyperosmolarity in some cell types		Ramal-Sanchez M 2021	false	regulates	TRPV1 (regulates) osmolarity
1	4887.0	regulates	TRPV1 (regulates) thermotaxis		TRPV1 as a mediator of sperm thermotaxis in humans, related to the calcium-mobilizing properties of TRPV1 and the calcium-dependent increase in motility observed during sperm migration by thermotaxis		Ramal-Sanchez M 2021	false	regulates	TRPV1 (regulates) thermotaxis
1	2830.427777777777	regulates	TRPV1 (regulates) IL-6				Ramal-Sanchez M 2021	false	regulates	TRPV1 (regulates) IL-6
1	1362.0	regulates	TRPV1 (regulates) TNF-a				Ramal-Sanchez M 2021	false	regulates	TRPV1 (regulates) TNF-a
1	4887.0	regulates	TRPV1 (regulates) COX-2				Ramal-Sanchez M 2021	false	regulates	TRPV1 (regulates) COX-2
1	4817.5	regulates	TRPV1 (regulates) chemotaxis		TRPV1 in sperm chemotaxis, which may be controlled by molecules of the endocannabinoid system such as anandamide.		Ramal-Sanchez M 2021	false	regulates	TRPV1 (regulates) chemotaxis
1	9635.0	triggers	TRPV1 (triggers) membrane depolarization wave				Ramal-Sanchez M 2021	false	triggers	TRPV1 (triggers) membrane depolarization wave
1	8479.999999999998	recognizes	lymphocyte (recognizes) RAGE				Vistoli G et al. 2013, Twarda-Clapa A et al., 2022, Ott C et al. 2014, Kislinger T et al., 1999, Smedsrød B et al., 1997, Matsumoto A et al., 1996	false	recognizes	lymphocyte (recognizes) RAGE
1	83.0	regulates	mononuclear phagocyte (regulates) TNF-a		promoting inflammation		Leurs P, Lindholm B 2013	false	regulates	mononuclear phagocyte (regulates) TNF-a
1	714.0	regulates	HMGB1 (amphoterin) (regulates) TRPV1		inducing the expression of TRPV1		Chen CY et al. 2022	false	regulates	HMGB1 (amphoterin) (regulates) TRPV1
1	8189.999999999999	binds	HMGB1 (amphoterin) (binds) RAGE				Leurs P, Lindholm B 2013	false	binds	HMGB1 (amphoterin) (binds) RAGE
1	9009.999999999998	binds	ABPP (binds) RAGE	amyloid- peptide precursor (ABPP)			Vistoli G et al. 2013, Twarda-Clapa A et al., 2022, Ott C et al. 2014, Kislinger T et al., 1999, Smedsrød B et al., 1997, Matsumoto A et al., 1996	false	binds	ABPP (binds) RAGE
1	21968.999999999996	recognizes	NF-kB (recognizes) RAGE				Vistoli G et al. 2013, Twarda-Clapa A et al., 2022, Ott C et al. 2014, Kislinger T et al., 1999, Smedsrød B et al., 1997, Matsumoto A et al., 1996	false	recognizes	NF-kB (recognizes) RAGE
1	21968.999999999996	regulates	NF-kB (regulates) RAGE		negative feedback		Leurs P, Lindholm B 2013	false	regulates	NF-kB (regulates) RAGE
1	2056.572222222219	regulates	NF-kB (regulates) IL-6		promoting inflammation		Leurs P, Lindholm B 2013	false	regulates	NF-kB (regulates) IL-6
1	3567.0	regulates	NF-kB (regulates) IL-1		promoting inflammation		Leurs P, Lindholm B 2013	false	regulates	NF-kB (regulates) IL-1
1	4633.485897435886	regulates	RAGE (regulates) Superoxide dimutase				Ren et al., 2017	false	regulates	RAGE (regulates) Superoxide dimutase
1	4633.485897435886	regulates	RAGE (regulates) Catalase				Ren et al., 2017	false	regulates	RAGE (regulates) Catalase
1	3091.855555555561	regulates	RAGE (regulates) NOS				Ren et al., 2017	false	regulates	RAGE (regulates) NOS
1	25807.427777777822	regulates	RAGE (regulates) TRPV1		inducing oxidative stress and potentiation of Ca currents		Rajchgot T et al. 2019, Lam D et al., 2018, Bestall SM et al, 2018	false	regulates	RAGE (regulates) TRPV1
1	3091.855555555561	activates	RAGE (activates ) MAPK				Vistoli G et al. 2013, Twarda-Clapa A et al., 2022, Ott C et al. 2014, Kislinger T et al., 1999, Smedsrød B et al., 1997, Matsumoto A et al., 1996	false	activates	RAGE (activates ) MAPK
1	3567.0	activates	RAGE (activates ) p53				Vistoli G et al. 2013, Twarda-Clapa A et al., 2022, Ott C et al. 2014, Kislinger T et al., 1999, Smedsrød B et al., 1997, Matsumoto A et al., 1996	false	activates	RAGE (activates ) p53
1	3567.0	activates	RAGE (activates ) ERK1/2				Vistoli G et al. 2013, Twarda-Clapa A et al., 2022, Ott C et al. 2014, Kislinger T et al., 1999, Smedsrød B et al., 1997, Matsumoto A et al., 1996	false	activates	RAGE (activates ) ERK1/2
1	3525.0	regulates	RAGE (regulates) TNF-a		mediating inflammation and oxidative stress		Vistoli G et al. 2013, Twarda-Clapa A et al., 2022, Ott C et al. 2014, Kislinger T et al., 1999, Smedsrød B et al., 1997, Matsumoto A et al., 1996	false	regulates	RAGE (regulates) TNF-a
1	6832.427777777778	regulates	RAGE (regulates) NF-kB		leading to intracellular signal transduction and releasing pro-inflammaotry cytokines		Vistoli G et al. 2013, Twarda-Clapa A et al., 2022, Ott C et al. 2014, Kislinger T et al., 1999, Smedsrød B et al., 1997, Matsumoto A et al., 1996	false	regulates	RAGE (regulates) NF-kB
1	133971.4858974359	activates	RAGE (activates ) NADPH		leading to intracellular signal transduction		Waqas K et al 2022	false	activates	RAGE (activates ) NADPH
1	1970.0974358974308	Autoxidates	ribose (Autoxidates) glyceraldehyde	Wolff pathway			Vistoli G et al. 2013, Twarda-Clapa A et al., 2022, Ott C et al. 2014, Kislinger T et al., 1999, Smedsrød B et al., 1997, Matsumoto A et al., 1996	false	Autoxidates	ribose (Autoxidates) glyceraldehyde
1	1617.9025641025678	Autoxidates	ribose (Autoxidates) 3-deoxyglucosone	Wolff pathway			Vistoli G et al. 2013, Twarda-Clapa A et al., 2022, Ott C et al. 2014, Kislinger T et al., 1999, Smedsrød B et al., 1997, Matsumoto A et al., 1996	false	Autoxidates	ribose (Autoxidates) 3-deoxyglucosone
1	452.3333333333339	Autoxidates	ribose (Autoxidates) 1-deoxyglucosone	Wolff pathway			Vistoli G et al. 2013, Twarda-Clapa A et al., 2022, Ott C et al. 2014, Kislinger T et al., 1999, Smedsrød B et al., 1997, Matsumoto A et al., 1996	false	Autoxidates	ribose (Autoxidates) 1-deoxyglucosone
1	1469.6017094017084	Autoxidates	ribose (Autoxidates) glycolaldehyde	Wolff pathway			Vistoli G et al. 2013, Twarda-Clapa A et al., 2022, Ott C et al. 2014, Kislinger T et al., 1999, Smedsrød B et al., 1997, Matsumoto A et al., 1996	false	Autoxidates	ribose (Autoxidates) glycolaldehyde
1	2634.463247863247	Autoxidates	ribose (Autoxidates) methylglyoxal	Wolff pathway			Vistoli G et al. 2013, Twarda-Clapa A et al., 2022, Ott C et al. 2014, Kislinger T et al., 1999, Smedsrød B et al., 1997, Matsumoto A et al., 1996	false	Autoxidates	ribose (Autoxidates) methylglyoxal
1	1515.6017094017081	Autoxidates	ribose (Autoxidates) glyoxal	Wolff pathway			Vistoli G et al. 2013, Twarda-Clapa A et al., 2022, Ott C et al. 2014, Kislinger T et al., 1999, Smedsrød B et al., 1997, Matsumoto A et al., 1996	false	Autoxidates	ribose (Autoxidates) glyoxal
1	92.0	Autoxidates	ribose (Autoxidates) diacetyl	Wolff pathway			Vistoli G et al. 2013, Twarda-Clapa A et al., 2022, Ott C et al. 2014, Kislinger T et al., 1999, Smedsrød B et al., 1997, Matsumoto A et al., 1996	false	Autoxidates	ribose (Autoxidates) diacetyl
1	1991.5115384615333	Autoxidates	lipid (Autoxidates) glyceraldehyde	Namiki pathway			Vistoli G et al. 2013, Twarda-Clapa A et al., 2022, Ott C et al. 2014, Kislinger T et al., 1999, Smedsrød B et al., 1997, Matsumoto A et al., 1996	false	Autoxidates	lipid (Autoxidates) glyceraldehyde
1	1635.4884615384653	Autoxidates	lipid (Autoxidates) 3-deoxyglucosone	Namiki pathway			Vistoli G et al. 2013, Twarda-Clapa A et al., 2022, Ott C et al. 2014, Kislinger T et al., 1999, Smedsrød B et al., 1997, Matsumoto A et al., 1996	false	Autoxidates	lipid (Autoxidates) 3-deoxyglucosone
1	457.25000000000057	Autoxidates	lipid (Autoxidates) 1-deoxyglucosone	Namiki pathway			Vistoli G et al. 2013, Twarda-Clapa A et al., 2022, Ott C et al. 2014, Kislinger T et al., 1999, Smedsrød B et al., 1997, Matsumoto A et al., 1996	false	Autoxidates	lipid (Autoxidates) 1-deoxyglucosone
1	1485.57564102564	Autoxidates	lipid (Autoxidates) glycolaldehyde	Namiki pathway			Vistoli G et al. 2013, Twarda-Clapa A et al., 2022, Ott C et al. 2014, Kislinger T et al., 1999, Smedsrød B et al., 1997, Matsumoto A et al., 1996	false	Autoxidates	lipid (Autoxidates) glycolaldehyde
1	2663.098717948717	Autoxidates	lipid (Autoxidates) methylglyoxal	Namiki pathway			Vistoli G et al. 2013, Twarda-Clapa A et al., 2022, Ott C et al. 2014, Kislinger T et al., 1999, Smedsrød B et al., 1997, Matsumoto A et al., 1996	false	Autoxidates	lipid (Autoxidates) methylglyoxal
1	1532.0756410256397	Autoxidates	lipid (Autoxidates) glyoxal	Namiki pathway			Vistoli G et al. 2013, Twarda-Clapa A et al., 2022, Ott C et al. 2014, Kislinger T et al., 1999, Smedsrød B et al., 1997, Matsumoto A et al., 1996	false	Autoxidates	lipid (Autoxidates) glyoxal
1	93.0	Autoxidates	lipid (Autoxidates) diacetyl	Namiki pathway			Vistoli G et al. 2013, Twarda-Clapa A et al., 2022, Ott C et al. 2014, Kislinger T et al., 1999, Smedsrød B et al., 1997, Matsumoto A et al., 1996	false	Autoxidates	lipid (Autoxidates) diacetyl
1	16112.654212454168	condenses with amine group	glyceraldehyde (condenses with amine group) argpyrimidine	Glycer-AGE (toxic)			Vistoli G et al. 2013, Twarda-Clapa A et al., 2022, Ott C et al. 2014, Kislinger T et al., 1999, Smedsrød B et al., 1997, Matsumoto A et al., 1996	false	condenses with amine group	glyceraldehyde (condenses with amine group) argpyrimidine
1	3152.0	condenses with amine group	glyceraldehyde (condenses with amine group) 3DG-H1	Glycer-AGE (toxic)			Vistoli G et al. 2013, Twarda-Clapa A et al., 2022, Ott C et al. 2014, Kislinger T et al., 1999, Smedsrød B et al., 1997, Matsumoto A et al., 1996	false	condenses with amine group	glyceraldehyde (condenses with amine group) 3DG-H1
1	3152.0	condenses with amine group	glyceraldehyde (condenses with amine group) DOPDIC	Glycer-AGE (toxic)			Vistoli G et al. 2013, Twarda-Clapa A et al., 2022, Ott C et al. 2014, Kislinger T et al., 1999, Smedsrød B et al., 1997, Matsumoto A et al., 1996	false	condenses with amine group	glyceraldehyde (condenses with amine group) DOPDIC
1	1245.6666666666658	condenses with amine group	glyceraldehyde (condenses with amine group) DOGDIC	Glycer-AGE (toxic)			Vistoli G et al. 2013, Twarda-Clapa A et al., 2022, Ott C et al. 2014, Kislinger T et al., 1999, Smedsrød B et al., 1997, Matsumoto A et al., 1996	false	condenses with amine group	glyceraldehyde (condenses with amine group) DOGDIC
1	1212.0000000000014	condenses with amine group	glyceraldehyde (condenses with amine group) GODIC	Glycer-AGE (toxic)			Vistoli G et al. 2013, Twarda-Clapa A et al., 2022, Ott C et al. 2014, Kislinger T et al., 1999, Smedsrød B et al., 1997, Matsumoto A et al., 1996	false	condenses with amine group	glyceraldehyde (condenses with amine group) GODIC
1	10587.821428571428	condenses with amine group	glyceraldehyde (condenses with amine group) MODIC	Glycer-AGE (toxic)			Vistoli G et al. 2013, Twarda-Clapa A et al., 2022, Ott C et al. 2014, Kislinger T et al., 1999, Smedsrød B et al., 1997, Matsumoto A et al., 1996	false	condenses with amine group	glyceraldehyde (condenses with amine group) MODIC
1	8618.332783882799	condenses with amine group	glyceraldehyde (condenses with amine group) GLUCOLD	Glycer-AGE (toxic)			Vistoli G et al. 2013, Twarda-Clapa A et al., 2022, Ott C et al. 2014, Kislinger T et al., 1999, Smedsrød B et al., 1997, Matsumoto A et al., 1996	false	condenses with amine group	glyceraldehyde (condenses with amine group) GLUCOLD
1	1245.6666666666658	condenses with amine group	glyceraldehyde (condenses with amine group) DOLD	Glycer-AGE (toxic)			Vistoli G et al. 2013, Twarda-Clapa A et al., 2022, Ott C et al. 2014, Kislinger T et al., 1999, Smedsrød B et al., 1997, Matsumoto A et al., 1996	false	condenses with amine group	glyceraldehyde (condenses with amine group) DOLD
1	1696.5	condenses with amine group	glyceraldehyde (condenses with amine group) CMA	Glycer-AGE (toxic)			Vistoli G et al. 2013, Twarda-Clapa A et al., 2022, Ott C et al. 2014, Kislinger T et al., 1999, Smedsrød B et al., 1997, Matsumoto A et al., 1996	false	condenses with amine group	glyceraldehyde (condenses with amine group) CMA
1	3152.0	condenses with amine group	glyceraldehyde (condenses with amine group) CEA	Glycer-AGE (toxic)			Vistoli G et al. 2013, Twarda-Clapa A et al., 2022, Ott C et al. 2014, Kislinger T et al., 1999, Smedsrød B et al., 1997, Matsumoto A et al., 1996	false	condenses with amine group	glyceraldehyde (condenses with amine group) CEA
1	14728.332783882808	condenses with amine group	glyceraldehyde (condenses with amine group) HbA1c	Glycer-AGE (toxic)			Vistoli G et al. 2013, Twarda-Clapa A et al., 2022, Ott C et al. 2014, Kislinger T et al., 1999, Smedsrød B et al., 1997, Matsumoto A et al., 1996	false	condenses with amine group	glyceraldehyde (condenses with amine group) HbA1c
1	28658.32307692308	condenses with amine group	3-deoxyglucosone (condenses with amine group) CML	3-DG-AGE			Vistoli G et al. 2013, Twarda-Clapa A et al., 2022, Ott C et al. 2014, Kislinger T et al., 1999, Smedsrød B et al., 1997, Matsumoto A et al., 1996	false	condenses with amine group	3-deoxyglucosone (condenses with amine group) CML
1	3152.0	condenses with amine group	3-deoxyglucosone (condenses with amine group) pentosidine	3-DG-AGE			Vistoli G et al. 2013, Twarda-Clapa A et al., 2022, Ott C et al. 2014, Kislinger T et al., 1999, Smedsrød B et al., 1997, Matsumoto A et al., 1996	false	condenses with amine group	3-deoxyglucosone (condenses with amine group) pentosidine
1	7995.249999999999	condenses with amine group	3-deoxyglucosone (condenses with amine group) pyrraline				Vistoli G et al. 2013, Twarda-Clapa A et al., 2022, Ott C et al. 2014, Kislinger T et al., 1999, Smedsrød B et al., 1997, Matsumoto A et al., 1996	false	condenses with amine group	3-deoxyglucosone (condenses with amine group) pyrraline
1	1000.6666666666652	condenses with amine group	3-deoxyglucosone (condenses with amine group) DOLD				Vistoli G et al. 2013, Twarda-Clapa A et al., 2022, Ott C et al. 2014, Kislinger T et al., 1999, Smedsrød B et al., 1997, Matsumoto A et al., 1996	false	condenses with amine group	3-deoxyglucosone (condenses with amine group) DOLD
1	1000.6666666666652	condenses with amine group	3-deoxyglucosone (condenses with amine group) DOGDIC				Vistoli G et al. 2013, Twarda-Clapa A et al., 2022, Ott C et al. 2014, Kislinger T et al., 1999, Smedsrød B et al., 1997, Matsumoto A et al., 1996	false	condenses with amine group	3-deoxyglucosone (condenses with amine group) DOGDIC
1	9596.749999999998	condenses with amine group	1-deoxyglucosone (condenses with amine group) pyrraline				Vistoli G et al. 2013, Twarda-Clapa A et al., 2022, Ott C et al. 2014, Kislinger T et al., 1999, Smedsrød B et al., 1997, Matsumoto A et al., 1996	false	condenses with amine group	1-deoxyglucosone (condenses with amine group) pyrraline
1	1001.6666666666652	condenses with amine group	1-deoxyglucosone (condenses with amine group) DOLD				Vistoli G et al. 2013, Twarda-Clapa A et al., 2022, Ott C et al. 2014, Kislinger T et al., 1999, Smedsrød B et al., 1997, Matsumoto A et al., 1996	false	condenses with amine group	1-deoxyglucosone (condenses with amine group) DOLD
1	1001.6666666666652	condenses with amine group	1-deoxyglucosone (condenses with amine group) DOGDIC				Vistoli G et al. 2013, Twarda-Clapa A et al., 2022, Ott C et al. 2014, Kislinger T et al., 1999, Smedsrød B et al., 1997, Matsumoto A et al., 1996	false	condenses with amine group	1-deoxyglucosone (condenses with amine group) DOGDIC
1	969.0000000000014	condenses with amine group	glycolaldehyde (condenses with amine group) GODIC	Glycol-AGE			Vistoli G et al. 2013, Twarda-Clapa A et al., 2022, Ott C et al. 2014, Kislinger T et al., 1999, Smedsrød B et al., 1997, Matsumoto A et al., 1996	false	condenses with amine group	glycolaldehyde (condenses with amine group) GODIC
1	5767.2137362637395	condenses with amine group	glycolaldehyde (condenses with amine group) GOLD	Glycol-AGE			Vistoli G et al. 2013, Twarda-Clapa A et al., 2022, Ott C et al. 2014, Kislinger T et al., 1999, Smedsrød B et al., 1997, Matsumoto A et al., 1996	false	condenses with amine group	glycolaldehyde (condenses with amine group) GOLD
1	28203.751648351623	condenses with amine group	glycolaldehyde (condenses with amine group) CML	Glycol-AGE			Vistoli G et al. 2013, Twarda-Clapa A et al., 2022, Ott C et al. 2014, Kislinger T et al., 1999, Smedsrød B et al., 1997, Matsumoto A et al., 1996	false	condenses with amine group	glycolaldehyde (condenses with amine group) CML
1	13245.120879120897	condenses with amine group	methylglyoxal (condenses with amine group) MG-H1	MGL-AGE			Vistoli G et al. 2013, Twarda-Clapa A et al., 2022, Ott C et al. 2014, Kislinger T et al., 1999, Smedsrød B et al., 1997, Matsumoto A et al., 1996	false	condenses with amine group	methylglyoxal (condenses with amine group) MG-H1
1	7552.621428571426	condenses with amine group	methylglyoxal (condenses with amine group) MODIC	MGL-AGE			Vistoli G et al. 2013, Twarda-Clapa A et al., 2022, Ott C et al. 2014, Kislinger T et al., 1999, Smedsrød B et al., 1997, Matsumoto A et al., 1996	false	condenses with amine group	methylglyoxal (condenses with amine group) MODIC
1	13233.120879120897	condenses with amine group	methylglyoxal (condenses with amine group) CEL	MGL-AGE			Vistoli G et al. 2013, Twarda-Clapa A et al., 2022, Ott C et al. 2014, Kislinger T et al., 1999, Smedsrød B et al., 1997, Matsumoto A et al., 1996	false	condenses with amine group	methylglyoxal (condenses with amine group) CEL
1	13237.120879120897	condenses with amine group	methylglyoxal (condenses with amine group) MOLD	MGL-AGE			Vistoli G et al. 2013, Twarda-Clapa A et al., 2022, Ott C et al. 2014, Kislinger T et al., 1999, Smedsrød B et al., 1997, Matsumoto A et al., 1996	false	condenses with amine group	methylglyoxal (condenses with amine group) MOLD
1	11663.62087912089	condenses with amine group	methylglyoxal (condenses with amine group) argpyrimidine	MGL-AGE			Vistoli G et al. 2013, Twarda-Clapa A et al., 2022, Ott C et al. 2014, Kislinger T et al., 1999, Smedsrød B et al., 1997, Matsumoto A et al., 1996	false	condenses with amine group	methylglyoxal (condenses with amine group) argpyrimidine
1	971.0000000000014	condenses with amine group	glyoxal (condenses with amine group) GODIC	MGL-AGE			Vistoli G et al. 2013, Twarda-Clapa A et al., 2022, Ott C et al. 2014, Kislinger T et al., 1999, Smedsrød B et al., 1997, Matsumoto A et al., 1996	false	condenses with amine group	glyoxal (condenses with amine group) GODIC
1	1455.5	condenses with amine group	glyoxal (condenses with amine group) CMA	GO-AGE			Vistoli G et al. 2013, Twarda-Clapa A et al., 2022, Ott C et al. 2014, Kislinger T et al., 1999, Smedsrød B et al., 1997, Matsumoto A et al., 1996	false	condenses with amine group	glyoxal (condenses with amine group) CMA
1	5769.570879120882	condenses with amine group	glyoxal (condenses with amine group) GOLD	GO-AGE			Vistoli G et al. 2013, Twarda-Clapa A et al., 2022, Ott C et al. 2014, Kislinger T et al., 1999, Smedsrød B et al., 1997, Matsumoto A et al., 1996	false	condenses with amine group	glyoxal (condenses with amine group) GOLD
1	28310.394505494478	condenses with amine group	glyoxal (condenses with amine group) CML	GO-AGE			Vistoli G et al. 2013, Twarda-Clapa A et al., 2022, Ott C et al. 2014, Kislinger T et al., 1999, Smedsrød B et al., 1997, Matsumoto A et al., 1996	false	condenses with amine group	glyoxal (condenses with amine group) CML
1	2162.824358974353	Autoxidates	aldimin (Autoxidates) glyceraldehyde	Namiki pathway			Vistoli G et al. 2013, Twarda-Clapa A et al., 2022, Ott C et al. 2014, Kislinger T et al., 1999, Smedsrød B et al., 1997, Matsumoto A et al., 1996	false	Autoxidates	aldimin (Autoxidates) glyceraldehyde
1	1776.1756410256457	Autoxidates	aldimin (Autoxidates) 3-deoxyglucosone	Namiki pathway			Vistoli G et al. 2013, Twarda-Clapa A et al., 2022, Ott C et al. 2014, Kislinger T et al., 1999, Smedsrød B et al., 1997, Matsumoto A et al., 1996	false	Autoxidates	aldimin (Autoxidates) 3-deoxyglucosone
1	496.58333333333405	Autoxidates	aldimin (Autoxidates) 1-deoxyglucosone	Namiki pathway			Vistoli G et al. 2013, Twarda-Clapa A et al., 2022, Ott C et al. 2014, Kislinger T et al., 1999, Smedsrød B et al., 1997, Matsumoto A et al., 1996	false	Autoxidates	aldimin (Autoxidates) 1-deoxyglucosone
1	1613.3670940170923	Autoxidates	aldimin (Autoxidates) glycolaldehyde	Namiki pathway			Vistoli G et al. 2013, Twarda-Clapa A et al., 2022, Ott C et al. 2014, Kislinger T et al., 1999, Smedsrød B et al., 1997, Matsumoto A et al., 1996	false	Autoxidates	aldimin (Autoxidates) glycolaldehyde
1	2892.1824786324764	Autoxidates	aldimin (Autoxidates) methylglyoxal	Namiki pathway			Vistoli G et al. 2013, Twarda-Clapa A et al., 2022, Ott C et al. 2014, Kislinger T et al., 1999, Smedsrød B et al., 1997, Matsumoto A et al., 1996	false	Autoxidates	aldimin (Autoxidates) methylglyoxal
1	1663.867094017092	Autoxidates	aldimin (Autoxidates) glyoxal	Namiki pathway			Vistoli G et al. 2013, Twarda-Clapa A et al., 2022, Ott C et al. 2014, Kislinger T et al., 1999, Smedsrød B et al., 1997, Matsumoto A et al., 1996	false	Autoxidates	aldimin (Autoxidates) glyoxal
1	101.0	Autoxidates	aldimin (Autoxidates) diacetyl	Namiki pathway			Vistoli G et al. 2013, Twarda-Clapa A et al., 2022, Ott C et al. 2014, Kislinger T et al., 1999, Smedsrød B et al., 1997, Matsumoto A et al., 1996	false	Autoxidates	aldimin (Autoxidates) diacetyl
1	20343.871428571423	binds	argpyrimidine (binds) SR-A		In APC cells such as dedndric cells		Heilmann et al., 2014	false	binds	argpyrimidine (binds) SR-A
1	19014.965567765554	binds	argpyrimidine (binds) RAGE				Palanissami G et al. 2018	false	binds	argpyrimidine (binds) RAGE
1	11457.050000000008	binds	MG-H1 (binds) SR-A		In APC cells such as dedndric cells		Heilmann et al., 2014	false	binds	MG-H1 (binds) SR-A
1	13582.632783882804	binds	MG-H1 (binds) RAGE				Bone Waqas K et al 2022	false	binds	MG-H1 (binds) RAGE
1	20541.871428571427	binds	MODIC (binds) SR-A		In APC cells such as dedndric cells		Heilmann et al., 2014	false	binds	MODIC (binds) SR-A
1	18986.466117216092	binds	GLUCOLD (binds) RAGE		binding to the molecular surface of the RAGE Ig-like V-type extracellular domain		Nemet I et al 2011	false	binds	GLUCOLD (binds) RAGE
1	22116.917948717903	binds	GOLD (binds) RAGE		binding to the molecular surface of the RAGE Ig-like V-type extracellular domain		Antioxidants (Basel) Lee HW et al 2021	false	binds	GOLD (binds) RAGE
1	11721.05000000001	binds	MOLD (binds) SR-A		In APC cells such as dedndric cells		Heilmann et al., 2014	false	binds	MOLD (binds) SR-A
1	14158.632783882807	binds	MOLD (binds) RAGE		binding to the molecular surface of the RAGE Ig-like V-type extracellular domain		Mol Nutr Food Res. Lee HW et al 2021	false	binds	MOLD (binds) RAGE
1	20062.42857142858	binds	pyrraline (binds) SR-A		In APC cells such as dedndric cells		Heilmann et al., 2014	false	binds	pyrraline (binds) SR-A
1	11853.05000000001	binds	CEL (binds) SR-A		In APC cells such as dedndric cells		Heilmann et al., 2014	false	binds	CEL (binds) SR-A
1	14446.63278388281	binds	CEL (binds) RAGE	single-pass type I transmembrane glycoprotein	binding to the molecular surface of the RAGE Ig-like V-type extracellular domain		Xue J et al 2011	false	binds	CEL (binds) RAGE
1	3567.0	binds	CML (binds) LOX-1				Cheng & Zhang 2008	false	binds	CML (binds) LOX-1
1	32258.678571428634	binds	CML (binds) SR-A		In APC cells such as dedndric cells		Heilmann et al., 2014	false	binds	CML (binds) SR-A
1	13349.527777777761	binds	CML (binds) OST48		Endocytosis and degradation of AGE, Abolished NF-kB activity, Drecease MAPK activity, Activity reduction NOS		Lu et al., 2004, Kislinger et al., 1999, Ren et al., 2017	false	binds	CML (binds) OST48
1	7134.0	binds	CML (binds) CD36		to activate MAP JNK		Lu et al., 2004	false	binds	CML (binds) CD36
1	8010.114529914538	binds	CML (binds) LF-L		to produce ROI/Activation NF-kB		Ohgami et al., 2001	false	binds	CML (binds) LF-L
1	11868.66666666666	binds	CML (binds) FEEL-2				Tamura et al., 2003	false	binds	CML (binds) FEEL-2
1	11868.66666666666	binds	CML (binds) FEEL-1				Tamura et al., 2003	false	binds	CML (binds) FEEL-1
1	3567.0	correlates inversely for serum concentration	CML (correlates inversely for serum concentration ) AGER-1	subunit of the N-oligosaccharyl transferase (OST)	no signal transduction, possibly causing AGEs clearance and detoxification		Villegas-Rodríguez ME et al. 2016	false	correlates inversely for serum concentration	CML (correlates inversely for serum concentration ) AGER-1
1	3567.0	correlates positively for serum concentration	CML (correlates positively for serum concentration ) sRAGE	soluble isoform of RAGE			Villegas-Rodríguez ME et al. 2016	false	correlates positively for serum concentration	CML (correlates positively for serum concentration ) sRAGE
1	22770.31025641024	binds	CML (binds) RAGE	single-pass type I transmembrane glycoprotein	binding to the molecular surface of the RAGE Ig-like V-type extracellular domain, Activates NF-kB, Reduction eNOS expresion (mRNA), Reduction NOS activity		Xue J et al 2011, Jinnouchi et al., 1999, Ren et al., 2017	false	binds	CML (binds) RAGE
1	13916.46611721611	binds	HbA1c (binds) RAGE	single-pass type I transmembrane glycoprotein	binding to the molecular surface of the RAGE Ig-like V-type extracellular domain		Gorska-Ciebiada M et al. 2015	false	binds	HbA1c (binds) RAGE
1	12240.0	correlates positively for serum concentration	HbA1c (correlates positively for serum concentration ) CML				Villegas-Rodríguez ME et al. 2016	false	correlates positively for serum concentration	HbA1c (correlates positively for serum concentration ) CML
1	12810.0	Autoxidates	fructose-1-phosphate (Autoxidates) glyceraldehyde	Wolff pathway			Vistoli G et al. 2013, Twarda-Clapa A et al., 2022, Ott C et al. 2014, Kislinger T et al., 1999, Smedsrød B et al., 1997, Matsumoto A et al., 1996	false	Autoxidates	fructose-1-phosphate (Autoxidates) glyceraldehyde
1	6837.714285714279	Autoxidates	glyceraldehyde-3-phosphate (Autoxidates) glyceraldehyde	Wolff pathway			Vistoli G et al. 2013, Twarda-Clapa A et al., 2022, Ott C et al. 2014, Kislinger T et al., 1999, Smedsrød B et al., 1997, Matsumoto A et al., 1996	false	Autoxidates	glyceraldehyde-3-phosphate (Autoxidates) glyceraldehyde
1	6306.285714285718	Autoxidates	glyceraldehyde-3-phosphate (Autoxidates) methylglyoxal	Wolff pathway			Vistoli G et al. 2013, Twarda-Clapa A et al., 2022, Ott C et al. 2014, Kislinger T et al., 1999, Smedsrød B et al., 1997, Matsumoto A et al., 1996	false	Autoxidates	glyceraldehyde-3-phosphate (Autoxidates) methylglyoxal
1	129.0	Autoxidates	Fru-AGE (Autoxidates) pentosidine	Hodge pathway			Vistoli G et al. 2013, Twarda-Clapa A et al., 2022, Ott C et al. 2014, Kislinger T et al., 1999, Smedsrød B et al., 1997, Matsumoto A et al., 1996	false	Autoxidates	Fru-AGE (Autoxidates) pentosidine
1	1320.1728571428573	Autoxidates	Fru-AGE (Autoxidates) argpyrimidine	Hodge pathway			Vistoli G et al. 2013, Twarda-Clapa A et al., 2022, Ott C et al. 2014, Kislinger T et al., 1999, Smedsrød B et al., 1997, Matsumoto A et al., 1996	false	Autoxidates	Fru-AGE (Autoxidates) argpyrimidine
1	129.0	Autoxidates	Fru-AGE (Autoxidates) 3DG-H1	Hodge pathway			Vistoli G et al. 2013, Twarda-Clapa A et al., 2022, Ott C et al. 2014, Kislinger T et al., 1999, Smedsrød B et al., 1997, Matsumoto A et al., 1996	false	Autoxidates	Fru-AGE (Autoxidates) 3DG-H1
1	1320.1728571428573	Autoxidates	Fru-AGE (Autoxidates) MG-H1	Hodge pathway			Vistoli G et al. 2013, Twarda-Clapa A et al., 2022, Ott C et al. 2014, Kislinger T et al., 1999, Smedsrød B et al., 1997, Matsumoto A et al., 1996	false	Autoxidates	Fru-AGE (Autoxidates) MG-H1
1	129.0	Autoxidates	Fru-AGE (Autoxidates) DOPDIC	Hodge pathway			Vistoli G et al. 2013, Twarda-Clapa A et al., 2022, Ott C et al. 2014, Kislinger T et al., 1999, Smedsrød B et al., 1997, Matsumoto A et al., 1996	false	Autoxidates	Fru-AGE (Autoxidates) DOPDIC
1	129.0	Autoxidates	Fru-AGE (Autoxidates) DOGDIC	Hodge pathway			Vistoli G et al. 2013, Twarda-Clapa A et al., 2022, Ott C et al. 2014, Kislinger T et al., 1999, Smedsrød B et al., 1997, Matsumoto A et al., 1996	false	Autoxidates	Fru-AGE (Autoxidates) DOGDIC
1	129.0	Autoxidates	Fru-AGE (Autoxidates) GODIC	Hodge pathway			Vistoli G et al. 2013, Twarda-Clapa A et al., 2022, Ott C et al. 2014, Kislinger T et al., 1999, Smedsrød B et al., 1997, Matsumoto A et al., 1996	false	Autoxidates	Fru-AGE (Autoxidates) GODIC
1	737.142857142856	Autoxidates	Fru-AGE (Autoxidates) MODIC	Hodge pathway			Vistoli G et al. 2013, Twarda-Clapa A et al., 2022, Ott C et al. 2014, Kislinger T et al., 1999, Smedsrød B et al., 1997, Matsumoto A et al., 1996	false	Autoxidates	Fru-AGE (Autoxidates) MODIC
1	712.029999999998	Autoxidates	Fru-AGE (Autoxidates) GLUCOLD	Hodge pathway			Vistoli G et al. 2013, Twarda-Clapa A et al., 2022, Ott C et al. 2014, Kislinger T et al., 1999, Smedsrød B et al., 1997, Matsumoto A et al., 1996	false	Autoxidates	Fru-AGE (Autoxidates) GLUCOLD
1	129.0	Autoxidates	Fru-AGE (Autoxidates) DOLD	Hodge pathway			Vistoli G et al. 2013, Twarda-Clapa A et al., 2022, Ott C et al. 2014, Kislinger T et al., 1999, Smedsrød B et al., 1997, Matsumoto A et al., 1996	false	Autoxidates	Fru-AGE (Autoxidates) DOLD
1	712.029999999998	Autoxidates	Fru-AGE (Autoxidates) GOLD	Hodge pathway			Vistoli G et al. 2013, Twarda-Clapa A et al., 2022, Ott C et al. 2014, Kislinger T et al., 1999, Smedsrød B et al., 1997, Matsumoto A et al., 1996	false	Autoxidates	Fru-AGE (Autoxidates) GOLD
1	1320.1728571428573	Autoxidates	Fru-AGE (Autoxidates) MOLD	Hodge pathway			Vistoli G et al. 2013, Twarda-Clapa A et al., 2022, Ott C et al. 2014, Kislinger T et al., 1999, Smedsrød B et al., 1997, Matsumoto A et al., 1996	false	Autoxidates	Fru-AGE (Autoxidates) MOLD
1	737.142857142856	Autoxidates	Fru-AGE (Autoxidates) pyrraline	Hodge pathway			Vistoli G et al. 2013, Twarda-Clapa A et al., 2022, Ott C et al. 2014, Kislinger T et al., 1999, Smedsrød B et al., 1997, Matsumoto A et al., 1996	false	Autoxidates	Fru-AGE (Autoxidates) pyrraline
1	129.0	Autoxidates	Fru-AGE (Autoxidates) CMA	Hodge pathway			Vistoli G et al. 2013, Twarda-Clapa A et al., 2022, Ott C et al. 2014, Kislinger T et al., 1999, Smedsrød B et al., 1997, Matsumoto A et al., 1996	false	Autoxidates	Fru-AGE (Autoxidates) CMA
1	129.0	Autoxidates	Fru-AGE (Autoxidates) CEA	Hodge pathway			Vistoli G et al. 2013, Twarda-Clapa A et al., 2022, Ott C et al. 2014, Kislinger T et al., 1999, Smedsrød B et al., 1997, Matsumoto A et al., 1996	false	Autoxidates	Fru-AGE (Autoxidates) CEA
1	1320.1728571428573	Autoxidates	Fru-AGE (Autoxidates) CEL	Hodge pathway			Vistoli G et al. 2013, Twarda-Clapa A et al., 2022, Ott C et al. 2014, Kislinger T et al., 1999, Smedsrød B et al., 1997, Matsumoto A et al., 1996	false	Autoxidates	Fru-AGE (Autoxidates) CEL
1	3612.93285714286	Autoxidates	Fru-AGE (Autoxidates) CML	Hodge pathway			Vistoli G et al. 2013, Twarda-Clapa A et al., 2022, Ott C et al. 2014, Kislinger T et al., 1999, Smedsrød B et al., 1997, Matsumoto A et al., 1996	false	Autoxidates	Fru-AGE (Autoxidates) CML
1	712.029999999998	Autoxidates	Fru-AGE (Autoxidates) HbA1c	Hodge pathway			Vistoli G et al. 2013, Twarda-Clapa A et al., 2022, Ott C et al. 2014, Kislinger T et al., 1999, Smedsrød B et al., 1997, Matsumoto A et al., 1996	false	Autoxidates	Fru-AGE (Autoxidates) HbA1c
1	13780.0	binds	NADH (binds) sorbitol dehydrogenase				Vistoli G et al. 2013, Twarda-Clapa A et al., 2022, Ott C et al. 2014, Kislinger T et al., 1999, Smedsrød B et al., 1997, Matsumoto A et al., 1996	false	binds	NADH (binds) sorbitol dehydrogenase
1	182844.0	synthetizes	sorbitol dehydrogenase (synthetizes) D-fructose	Polyol pathway			Vistoli G et al. 2013, Twarda-Clapa A et al., 2022, Ott C et al. 2014, Kislinger T et al., 1999, Smedsrød B et al., 1997, Matsumoto A et al., 1996	false	synthetizes	sorbitol dehydrogenase (synthetizes) D-fructose
1	3567.0	synthetizes	sorbitol dehydrogenase (synthetizes) NAD+				Vistoli G et al. 2013, Twarda-Clapa A et al., 2022, Ott C et al. 2014, Kislinger T et al., 1999, Smedsrød B et al., 1997, Matsumoto A et al., 1996	false	synthetizes	sorbitol dehydrogenase (synthetizes) NAD+
1	162206.0	activates	sorbitol (activates) sorbitol dehydrogenase	Polyol pathway			Vistoli G et al. 2013, Twarda-Clapa A et al., 2022, Ott C et al. 2014, Kislinger T et al., 1999, Smedsrød B et al., 1997, Matsumoto A et al., 1996	false	activates	sorbitol (activates) sorbitol dehydrogenase
1	1204.4858974358983	synthetizes	NADPH (synthetizes) ROS		activating inflammatory cascade		Arena S et al 2014	false	synthetizes	NADPH (synthetizes) ROS
1	143828.0	binds	NADPH (binds) Aldose reductase				Vistoli G et al. 2013, Twarda-Clapa A et al., 2022, Ott C et al. 2014, Kislinger T et al., 1999, Smedsrød B et al., 1997, Matsumoto A et al., 1996	false	binds	NADPH (binds) Aldose reductase
1	151569.0	synthetizes	Aldose reductase (synthetizes) sorbitol	Polyol pathway			Vistoli G et al. 2013, Twarda-Clapa A et al., 2022, Ott C et al. 2014, Kislinger T et al., 1999, Smedsrød B et al., 1997, Matsumoto A et al., 1996	false	synthetizes	Aldose reductase (synthetizes) sorbitol
1	3567.0	synthetizes	Aldose reductase (synthetizes) NADP+				Vistoli G et al. 2013, Twarda-Clapa A et al., 2022, Ott C et al. 2014, Kislinger T et al., 1999, Smedsrød B et al., 1997, Matsumoto A et al., 1996	false	synthetizes	Aldose reductase (synthetizes) NADP+
1	286.0	Autoxidates	Glu-AGE (Autoxidates) pentosidine	Hodge pathway			Vistoli G et al. 2013, Twarda-Clapa A et al., 2022, Ott C et al. 2014, Kislinger T et al., 1999, Smedsrød B et al., 1997, Matsumoto A et al., 1996	false	Autoxidates	Glu-AGE (Autoxidates) pentosidine
1	2911.3890476190445	Autoxidates	Glu-AGE (Autoxidates) argpyrimidine	Hodge pathway			Vistoli G et al. 2013, Twarda-Clapa A et al., 2022, Ott C et al. 2014, Kislinger T et al., 1999, Smedsrød B et al., 1997, Matsumoto A et al., 1996	false	Autoxidates	Glu-AGE (Autoxidates) argpyrimidine
1	286.0	Autoxidates	Glu-AGE (Autoxidates) 3DG-H1	Hodge pathway			Vistoli G et al. 2013, Twarda-Clapa A et al., 2022, Ott C et al. 2014, Kislinger T et al., 1999, Smedsrød B et al., 1997, Matsumoto A et al., 1996	false	Autoxidates	Glu-AGE (Autoxidates) 3DG-H1
1	2911.3890476190445	Autoxidates	Glu-AGE (Autoxidates) MG-H1	Hodge pathway			Vistoli G et al. 2013, Twarda-Clapa A et al., 2022, Ott C et al. 2014, Kislinger T et al., 1999, Smedsrød B et al., 1997, Matsumoto A et al., 1996	false	Autoxidates	Glu-AGE (Autoxidates) MG-H1
1	286.0	Autoxidates	Glu-AGE (Autoxidates) DOPDIC	Hodge pathway			Vistoli G et al. 2013, Twarda-Clapa A et al., 2022, Ott C et al. 2014, Kislinger T et al., 1999, Smedsrød B et al., 1997, Matsumoto A et al., 1996	false	Autoxidates	Glu-AGE (Autoxidates) DOPDIC
1	286.0	Autoxidates	Glu-AGE (Autoxidates) DOGDIC	Hodge pathway			Vistoli G et al. 2013, Twarda-Clapa A et al., 2022, Ott C et al. 2014, Kislinger T et al., 1999, Smedsrød B et al., 1997, Matsumoto A et al., 1996	false	Autoxidates	Glu-AGE (Autoxidates) DOGDIC
1	286.0	Autoxidates	Glu-AGE (Autoxidates) GODIC	Hodge pathway			Vistoli G et al. 2013, Twarda-Clapa A et al., 2022, Ott C et al. 2014, Kislinger T et al., 1999, Smedsrød B et al., 1997, Matsumoto A et al., 1996	false	Autoxidates	Glu-AGE (Autoxidates) GODIC
1	1634.28571428571	Autoxidates	Glu-AGE (Autoxidates) MODIC	Hodge pathway			Vistoli G et al. 2013, Twarda-Clapa A et al., 2022, Ott C et al. 2014, Kislinger T et al., 1999, Smedsrød B et al., 1997, Matsumoto A et al., 1996	false	Autoxidates	Glu-AGE (Autoxidates) MODIC
1	1563.1033333333287	Autoxidates	Glu-AGE (Autoxidates) GLUCOLD	Hodge pathway			Vistoli G et al. 2013, Twarda-Clapa A et al., 2022, Ott C et al. 2014, Kislinger T et al., 1999, Smedsrød B et al., 1997, Matsumoto A et al., 1996	false	Autoxidates	Glu-AGE (Autoxidates) GLUCOLD
1	286.0	Autoxidates	Glu-AGE (Autoxidates) DOLD	Hodge pathway			Vistoli G et al. 2013, Twarda-Clapa A et al., 2022, Ott C et al. 2014, Kislinger T et al., 1999, Smedsrød B et al., 1997, Matsumoto A et al., 1996	false	Autoxidates	Glu-AGE (Autoxidates) DOLD
1	1563.1033333333287	Autoxidates	Glu-AGE (Autoxidates) GOLD	Hodge pathway			Vistoli G et al. 2013, Twarda-Clapa A et al., 2022, Ott C et al. 2014, Kislinger T et al., 1999, Smedsrød B et al., 1997, Matsumoto A et al., 1996	false	Autoxidates	Glu-AGE (Autoxidates) GOLD
1	2911.3890476190445	Autoxidates	Glu-AGE (Autoxidates) MOLD	Hodge pathway			Vistoli G et al. 2013, Twarda-Clapa A et al., 2022, Ott C et al. 2014, Kislinger T et al., 1999, Smedsrød B et al., 1997, Matsumoto A et al., 1996	false	Autoxidates	Glu-AGE (Autoxidates) MOLD
1	1634.28571428571	Autoxidates	Glu-AGE (Autoxidates) pyrraline	Hodge pathway			Vistoli G et al. 2013, Twarda-Clapa A et al., 2022, Ott C et al. 2014, Kislinger T et al., 1999, Smedsrød B et al., 1997, Matsumoto A et al., 1996	false	Autoxidates	Glu-AGE (Autoxidates) pyrraline
1	286.0	Autoxidates	Glu-AGE (Autoxidates) CMA	Hodge pathway			Vistoli G et al. 2013, Twarda-Clapa A et al., 2022, Ott C et al. 2014, Kislinger T et al., 1999, Smedsrød B et al., 1997, Matsumoto A et al., 1996	false	Autoxidates	Glu-AGE (Autoxidates) CMA
1	286.0	Autoxidates	Glu-AGE (Autoxidates) CEA	Hodge pathway			Vistoli G et al. 2013, Twarda-Clapa A et al., 2022, Ott C et al. 2014, Kislinger T et al., 1999, Smedsrød B et al., 1997, Matsumoto A et al., 1996	false	Autoxidates	Glu-AGE (Autoxidates) CEA
1	2911.3890476190445	Autoxidates	Glu-AGE (Autoxidates) CEL	Hodge pathway			Vistoli G et al. 2013, Twarda-Clapa A et al., 2022, Ott C et al. 2014, Kislinger T et al., 1999, Smedsrød B et al., 1997, Matsumoto A et al., 1996	false	Autoxidates	Glu-AGE (Autoxidates) CEL
1	7994.562380952393	Autoxidates	Glu-AGE (Autoxidates) CML	Hodge pathway			Vistoli G et al. 2013, Twarda-Clapa A et al., 2022, Ott C et al. 2014, Kislinger T et al., 1999, Smedsrød B et al., 1997, Matsumoto A et al., 1996	false	Autoxidates	Glu-AGE (Autoxidates) CML
1	1563.1033333333287	Autoxidates	Glu-AGE (Autoxidates) HbA1c	Hodge pathway			Vistoli G et al. 2013, Twarda-Clapa A et al., 2022, Ott C et al. 2014, Kislinger T et al., 1999, Smedsrød B et al., 1997, Matsumoto A et al., 1996	false	Autoxidates	Glu-AGE (Autoxidates) HbA1c
1	18401.0	Amadori rearrangement	D-glucosylamine (Amadori rearrangement) Glu-AGE	Maillard reaction			Vistoli G et al. 2013, Twarda-Clapa A et al., 2022, Ott C et al. 2014, Kislinger T et al., 1999, Smedsrød B et al., 1997, Matsumoto A et al., 1996	false	Amadori rearrangement	D-glucosylamine (Amadori rearrangement) Glu-AGE
1	32640.506410256403	Autoxidates	D-fructose (Autoxidates) glyceraldehyde	Wolff pathway			Vistoli G et al. 2013, Twarda-Clapa A et al., 2022, Ott C et al. 2014, Kislinger T et al., 1999, Smedsrød B et al., 1997, Matsumoto A et al., 1996	false	Autoxidates	D-fructose (Autoxidates) glyceraldehyde
1	30190.993589743543	Autoxidates	D-fructose (Autoxidates) 3-deoxyglucosone	Wolff pathway			Vistoli G et al. 2013, Twarda-Clapa A et al., 2022, Ott C et al. 2014, Kislinger T et al., 1999, Smedsrød B et al., 1997, Matsumoto A et al., 1996	false	Autoxidates	D-fructose (Autoxidates) 3-deoxyglucosone
1	10280.333333333332	Autoxidates	D-fructose (Autoxidates) 1-deoxyglucosone	Wolff pathway			Vistoli G et al. 2013, Twarda-Clapa A et al., 2022, Ott C et al. 2014, Kislinger T et al., 1999, Smedsrød B et al., 1997, Matsumoto A et al., 1996	false	Autoxidates	D-fructose (Autoxidates) 1-deoxyglucosone
1	23585.71794871791	Autoxidates	D-fructose (Autoxidates) glycolaldehyde	Wolff pathway			Vistoli G et al. 2013, Twarda-Clapa A et al., 2022, Ott C et al. 2014, Kislinger T et al., 1999, Smedsrød B et al., 1997, Matsumoto A et al., 1996	false	Autoxidates	D-fructose (Autoxidates) glycolaldehyde
1	37489.73076923067	Autoxidates	D-fructose (Autoxidates) methylglyoxal	Wolff pathway			Vistoli G et al. 2013, Twarda-Clapa A et al., 2022, Ott C et al. 2014, Kislinger T et al., 1999, Smedsrød B et al., 1997, Matsumoto A et al., 1996	false	Autoxidates	D-fructose (Autoxidates) methylglyoxal
1	24794.717948717902	Autoxidates	D-fructose (Autoxidates) glyoxal	Wolff pathway			Vistoli G et al. 2013, Twarda-Clapa A et al., 2022, Ott C et al. 2014, Kislinger T et al., 1999, Smedsrød B et al., 1997, Matsumoto A et al., 1996	false	Autoxidates	D-fructose (Autoxidates) glyoxal
1	3276.0	Autoxidates	D-fructose (Autoxidates) diacetyl	Wolff pathway			Vistoli G et al. 2013, Twarda-Clapa A et al., 2022, Ott C et al. 2014, Kislinger T et al., 1999, Smedsrød B et al., 1997, Matsumoto A et al., 1996	false	Autoxidates	D-fructose (Autoxidates) diacetyl
1	3445.0	underegoes fructolysis	D-fructose (underegoes fructolysis) fructose-1-phosphate				Vistoli G et al. 2013, Twarda-Clapa A et al., 2022, Ott C et al. 2014, Kislinger T et al., 1999, Smedsrød B et al., 1997, Matsumoto A et al., 1996	false	underegoes fructolysis	D-fructose (underegoes fructolysis) fructose-1-phosphate
1	13680.0	condenses with amine group	D-fructose (condenses with amine group) carbinolamine intermediate	Maillard reaction			Vistoli G et al. 2013, Twarda-Clapa A et al., 2022, Ott C et al. 2014, Kislinger T et al., 1999, Smedsrød B et al., 1997, Matsumoto A et al., 1996	false	condenses with amine group	D-fructose (condenses with amine group) carbinolamine intermediate
1	3747.0	Heyns rearrangement	carbinolamine intermediate (Heyns rearrangement) Fru-AGE	Polyol pathway			Vistoli G et al. 2013, Twarda-Clapa A et al., 2022, Ott C et al. 2014, Kislinger T et al., 1999, Smedsrød B et al., 1997, Matsumoto A et al., 1996	false	Heyns rearrangement	carbinolamine intermediate (Heyns rearrangement) Fru-AGE
1	6704.0	dehydrates	carbinolamine intermediate (dehydrates) D-glucosylamine	Maillard reaction			Vistoli G et al. 2013, Twarda-Clapa A et al., 2022, Ott C et al. 2014, Kislinger T et al., 1999, Smedsrød B et al., 1997, Matsumoto A et al., 1996	false	dehydrates	carbinolamine intermediate (dehydrates) D-glucosylamine
1	93.3205128205128	Autoxidates	D-glucose (Autoxidates) glyceraldehyde	Wolff pathway			Vistoli G et al. 2013, Twarda-Clapa A et al., 2022, Ott C et al. 2014, Kislinger T et al., 1999, Smedsrød B et al., 1997, Matsumoto A et al., 1996	false	Autoxidates	D-glucose (Autoxidates) glyceraldehyde
1	83.34615384615384	Autoxidates	D-glucose (Autoxidates) 3-deoxyglucosone	Wolff pathway			Vistoli G et al. 2013, Twarda-Clapa A et al., 2022, Ott C et al. 2014, Kislinger T et al., 1999, Smedsrød B et al., 1997, Matsumoto A et al., 1996	false	Autoxidates	D-glucose (Autoxidates) 3-deoxyglucosone
1	24.58333333333333	Autoxidates	D-glucose (Autoxidates) 1-deoxyglucosone	Wolff pathway			Vistoli G et al. 2013, Twarda-Clapa A et al., 2022, Ott C et al. 2014, Kislinger T et al., 1999, Smedsrød B et al., 1997, Matsumoto A et al., 1996	false	Autoxidates	D-glucose (Autoxidates) 1-deoxyglucosone
1	70.70299145299145	Autoxidates	D-glucose (Autoxidates) glycolaldehyde	Wolff pathway			Vistoli G et al. 2013, Twarda-Clapa A et al., 2022, Ott C et al. 2014, Kislinger T et al., 1999, Smedsrød B et al., 1997, Matsumoto A et al., 1996	false	Autoxidates	D-glucose (Autoxidates) glycolaldehyde
1	124.84401709401709	Autoxidates	D-glucose (Autoxidates) methylglyoxal	Wolff pathway			Vistoli G et al. 2013, Twarda-Clapa A et al., 2022, Ott C et al. 2014, Kislinger T et al., 1999, Smedsrød B et al., 1997, Matsumoto A et al., 1996	false	Autoxidates	D-glucose (Autoxidates) methylglyoxal
1	73.20299145299145	Autoxidates	D-glucose (Autoxidates) glyoxal	Wolff pathway			Vistoli G et al. 2013, Twarda-Clapa A et al., 2022, Ott C et al. 2014, Kislinger T et al., 1999, Smedsrød B et al., 1997, Matsumoto A et al., 1996	false	Autoxidates	D-glucose (Autoxidates) glyoxal
1	5.0	Autoxidates	D-glucose (Autoxidates) diacetyl	Wolff pathway			Vistoli G et al. 2013, Twarda-Clapa A et al., 2022, Ott C et al. 2014, Kislinger T et al., 1999, Smedsrød B et al., 1997, Matsumoto A et al., 1996	false	Autoxidates	D-glucose (Autoxidates) diacetyl
1	5.0	undergoes glycolysis	D-glucose (undergoes glycolysis) glyceraldehyde-3-phosphate				Vistoli G et al. 2013, Twarda-Clapa A et al., 2022, Ott C et al. 2014, Kislinger T et al., 1999, Smedsrød B et al., 1997, Matsumoto A et al., 1996	false	undergoes glycolysis	D-glucose (undergoes glycolysis) glyceraldehyde-3-phosphate
1	35.0	activates	D-glucose (activates ) Aldose reductase	Polyol pathway			Vistoli G et al. 2013, Twarda-Clapa A et al., 2022, Ott C et al. 2014, Kislinger T et al., 1999, Smedsrød B et al., 1997, Matsumoto A et al., 1996	false	activates	D-glucose (activates ) Aldose reductase
1	20.0	condenses with amine group	D-glucose (condenses with amine group) carbinolamine intermediate	Maillard reaction			Vistoli G et al. 2013, Twarda-Clapa A et al., 2022, Ott C et al. 2014, Kislinger T et al., 1999, Smedsrød B et al., 1997, Matsumoto A et al., 1996	false	condenses with amine group	D-glucose (condenses with amine group) carbinolamine intermediate
